# Supplementary material for: ARHGAP45 controls naïve T‐ and B‐cell entry into lymph nodes and T‐cell progenitor thymus seeding
Source: EMBO Rep. 2021 Mar 15;22(4):e52196. doi: 10.15252/embr.202052196 (PMC8024898; doi:10.15252/embr.202052196)
Supplement: Supplementary file 2 — Dataset EV1 [file EMBR-22-e52196-s008.xlsx]

## Sheet: Description
Dataset EV1. List of the specific ARHGAP45-prey interactions identified in the ARHGAP45 interactome of Jurkat T cells. Each line shows an interaction between ARHGAP45OST and a prey and includes the corresponding p-values, enrichments and stoichiometries before and after TCR stimulation. Cellular abundances (number of copies per cell) of the listed proteins are also specified.
Column name	Legend
bait	primary gene name of the bait
prey	primary gene name of the prey
Protein.IDs	UNIPROT AC/ID of protein group
max_stoichio	maximum stochiometry between bait and prey across all stimulation conditions
max_fold_change	maximum fold enrichment of the prey between WT and OST samples across all stimulation conditions
min_p_val	minimum pvalue between bait and prey across all stimulation conditions
Copy_Number	prey abundance, copy number per cell
is_interactor	indicates if a prey is a interactor of the bait according to the selected threshold (1: TRUE, 0: FALSE)
p_val_0	pvalue associated with a two fold enrichment of the prey between WT and OST samples in unstimulated conditions
p_val_2	pvalue associated with a two fold enrichment of the prey between WT and OST samples upon 2 min TCR stimulation
fold_change_0	fold enrichment of the prey between WT and OST samples in unstimulated conditions
fold_change_2	fold enrichment of the prey between WT and OST samples upon 2 min TCR stimulation
stoichio_0	stochiometry between bait and prey in unstimulated conditions
stoichio_2	stochiometry between bait and prey upon 2 min TCR stimulation
norm_stoichio_0	normalized stochiometry between bait and prey in unstimulated conditions
norm_stoichio_2	normalized stochiometry between bait and prey upon2 min TCR stimulation

## Sheet: Bait-prey interactions
bait	names	Protein.IDs	max_stoichio	max_fold_change	min_p_val	Copy_Number	is_interactor	p_val_0	p_val_2	fold_change_0	fold_change_2	stoichio_0	stoichio_2	norm_stoichio_0	norm_stoichio_2
ARHGAP45	ARHGAP45	ARHGAP45	1	4862.73678940612	1.3245821021653e-07	26363.85814	1	3.6842763382179e-07	1.3245821021653e-07	4862.73678940612	4384.75711905617	1	1	1	1
ARHGAP45	ACTN4	ACTN4	0.00485811041247388	2.16949838604058	0.00266112918749127	304489.9165	1	0.00266112918749127	0.340233971614146	2.16949838604058	0.537528863124528	0.00485811041247388	0.0013348887084767	1	0.274775292271906
ARHGAP45	YWHAQ	YWHAQ	0.00385662187217637	2.69328430122015	0.00439477328695302	2323701.406	1	0.00439477328695302	0.0078995925120706	2.66538494459935	2.69328430122015	0.00344151431053143	0.00385662187217637	0.892364982774241	1
ARHGAP45	RHOA	RHOA	0.00344613237879226	46.7886672878118	3.41133586452683e-05	737008.9381	1	3.41133586452683e-05	5.54858515248032e-05	46.7886672878118	34.1230603754612	0.00344613237879226	0.00278724070986311	1	0.808802565744712
ARHGAP45	NUFIP2	NUFIP2	0.00275404600459503	3.98705850507986	0.00626246569066709	24934.26466	1	0.00626246569066709	0.0235281489487886	2.95339105064251	3.98705850507986	0.00183951916089013	0.00275404600459503	0.6679333452749	1
ARHGAP45	PABPC1	PABPC1;PABPC3	0.00266517603005335	3.18382071875293	0.00614362496037249	1633234.647	1	0.00902797904540505	0.00614362496037249	2.29849313465439	3.18382071875293	0.00173494329234267	0.00266517603005335	0.65096761819066	1
ARHGAP45	DBN1	DBN1	0.00229082368360306	3.86539839422139	6.00837618400383e-06	584451.4588	1	6.00837618400383e-06	0.145219139691289	3.86539839422139	0.476897541569776	0.00229082368360306	0.000313442373233577	1	0.136825184529518
ARHGAP45	TNKS	TNKS	0.00182437539866539	74.7086745342894	0.0016009686898005	NA	1	0.00258908730647545	0.0016009686898005	67.9654996970841	74.7086745342894	0.00149656805032741	0.00182437539866539	0.820318039490237	1
ARHGAP45	GMIP	GMIP	0.00177481385548676	71.5766688571448	3.83531372278106e-07	3547.615567	1	3.83531372278106e-07	0.000344340020448242	58.0124081128721	71.5766688571448	0.00129708070978646	0.00177481385548676	0.730826337520744	1
ARHGAP45	RAB1B	RAB1B	0.0016287340232685	2.197811347135	0.000667419480821185	73011.68772	1	0.0429525484534341	0.000667419480821185	1.93026849074306	2.197811347135	0.00128985905833245	0.0016287340232685	0.791939653685135	1
ARHGAP45	RAB7A	RAB7A	0.00154934516029913	4.16526215565721	0.000235746432986535	746101.1693	1	0.0040499944034754	0.000235746432986535	4.16526215565721	3.51913807533647	0.00154934516029913	0.00145170163897353	1	0.93697755424185
ARHGAP45	RAB11B	RAB11B;RAB11A	0.00144175593230839	3.01429730319559	0.000109531734368959	810847.3728	1	0.000128399442965247	0.000109531734368959	2.99042289971604	3.01429730319559	0.00128974261854033	0.00144175593230839	0.894563767443858	1
ARHGAP45	TFRC	TFRC	0.00139884395447161	3.78495377124835	0.00251416891860198	398278.8454	1	0.00251416891860198	0.00412074222953773	3.43797636919707	3.78495377124835	0.00114571436212788	0.00139884395447161	0.819043724259192	1
ARHGAP45	IGF2R	IGF2R	0.000960828154694836	6.37303146602905	0.00256750643524971	97359.19316	1	0.00430812612380801	0.00256750643524971	5.37282122730421	6.37303146602905	0.000730410196413738	0.000960828154694836	0.760188169804121	1
ARHGAP45	GRB2	GRB2	0.000873089191076816	3.65181610596414	0.0077531041052606	291196.3415	1	0.0349939515628211	0.0077531041052606	3.65181610596414	2.94742835785447	0.000873089191076816	0.000781498574885201	1	0.895095922469671
ARHGAP45	PTPRC	PTPRC	0.000830261324212447	2.88115187815101	0.00450537648420842	204435.8874	1	0.00450537648420842	0.00506863289151208	2.39272647815504	2.88115187815101	0.000621736680482592	0.000830261324212447	0.748844565381083	1
ARHGAP45	RAB5C	RAB5C	0.000654304854926955	2.68167023125611	0.00143135509990896	438466.1538	1	0.00143135509990896	0.00243413550502861	2.4462311668992	2.68167023125611	0.000538191762343213	0.000654304854926955	0.822539766120634	1
ARHGAP45	ATP5C1	ATP5C1	0.000624441947203239	2.34437037080419	0.00143585532303722	540129.0737	1	0.00143585532303722	0.0459431728339441	2.3295845016901	2.34437037080419	0.000559511597468038	0.000624441947203239	0.896018597043308	1
ARHGAP45	MYO1G	MYO1G	0.000577727316467731	8.18819825574927	0.00173561641548519	229852.5269	1	0.00173561641548519	0.0411296139628448	8.18819825574927	4.18311103552848	0.000577727316467731	0.000327317455603344	1	0.566560462476636
ARHGAP45	LRRC59	LRRC59	0.000575635119392494	2.23264750709606	0.00365859948414456	536750.6501	1	0.00365859948414456	0.0989040108842836	2.09046186754322	2.23264750709606	0.000485997628254792	0.000575635119392494	0.844280711655845	1
ARHGAP45	PHB	PHB	0.000560906958222128	2.10332362341218	0.00734387006475804	1265601.244	1	0.00734387006475804	0.214890123640361	2.10332362341218	1.58038453993855	0.000560906958222128	0.000467393556961717	1	0.83328179497574
ARHGAP45	CORO1C	CORO1C	0.000500831249826555	22.3548326593389	0.000167920272906536	171778.0285	1	0.0128054134259729	0.000167920272906536	22.3548326593389	6.2899052192401	0.000500831249826555	0.00015627853020698	1	0.312038296853684
ARHGAP45	RAB10	RAB10	0.000463004402705738	3.08932837973383	0.00798113223019274	887444.1072	1	0.00798113223019274	0.0132107162046007	3.08932837973383	2.74045919479516	0.000463004402705738	0.000455490797733929	1	0.983772065820757
ARHGAP45	CD3E	CD3E	0.000445692933125026	11.1884847865604	4.91112138961065e-05	276256.9832	1	4.91112138961065e-05	0.00841450670030324	11.1884847865604	7.62967350388529	0.000445692933125026	0.000337058781732158	1	0.756257855310454
ARHGAP45	HACD3	HACD3	0.00039254413236186	14.5208849300194	5.66892635608365e-05	52464.03918	1	5.66892635608365e-05	0.000210717986743915	14.5208849300194	11.8571783769103	0.00039254413236186	0.000355477387934105	1	0.905573051863667
ARHGAP45	RAB2A	RAB2A	0.000370108386363777	3.42435818446106	0.00483280451374783	285283.3966	1	0.00483280451374783	0.0183675125428608	3.42435818446106	2.51461587741062	0.000370108386363777	0.000301409276848198	1	0.814381105517412
ARHGAP45	RPS27	RPS27;RPS27L	0.000349781761067466	2.51748623146632	0.0099699778765501	2996692.303	1	0.0099699778765501	0.0390081171356718	2.51748623146632	2.30721990762778	0.000344143881654412	0.000349781761067466	0.98388172271805	1
ARHGAP45	TMED10	TMED10	0.000339867868715236	7.45187755835287	0.000800856728020111	139347.1361	1	0.000800856728020111	0.00135005482268259	7.45187755835287	7.10347758355489	0.000321491565453405	0.000339867868715236	0.945931036872369	1
ARHGAP45	TOR1AIP1	TOR1AIP1	0.000327120379755104	5.3618351645844	0.000815282149787408	98322.52744	1	0.000815282149787408	0.0323479444464159	5.3618351645844	4.43842904824059	0.000327120379755104	0.000300302291137608	1	0.918017677047291
ARHGAP45	RPS28	RPS28	0.000323188224346949	6.48205383826537	0.00753403030734386	1170598.001	1	0.146340535787845	0.00753403030734386	3.19410076105385	6.48205383826537	0.0001436006104476	0.000323188224346949	0.444325008244861	1
ARHGAP45	VAPA	VAPA	0.000301171391008168	2.67000210892888	0.00544023949388551	502951.7956	1	0.00544023949388551	0.0066922964601089	2.36349511621107	2.67000210892888	0.000240392879087192	0.000301171391008168	0.798192943501305	1
ARHGAP45	SEC22B	SEC22B	0.000286386374949355	5.57043838819205	0.0013005789366955	250870.2942	1	0.0013005789366955	0.00348439931434222	5.57043838819205	4.08831815162027	0.000286386374949355	0.000233100327156278	1	0.813936512159491
ARHGAP45	NSF	NSF	0.00025771455420548	6.2025363879176	0.000318097095308447	84575.72303	1	0.000318097095308447	0.00145044182370496	5.78813608498633	6.2025363879176	0.000216856846146944	0.00025771455420548	0.841461386670621	1
ARHGAP45	LMAN2	LMAN2	0.000256500706417244	4.63732070388197	0.00519740984588384	154911.5535	1	0.00519740984588384	0.00691248640655739	4.63732070388197	4.54238051451413	0.000236122277778185	0.000256500706417244	0.920552153934775	1
ARHGAP45	ATP5F1	ATP5F1	0.000243621387905344	2.13768429990404	0.00308750387731647	718250.8132	1	0.00308750387731647	0.105336042163043	2.13768429990404	1.65221245534391	0.000243621387905344	0.000208820416686684	1	0.857151412206136
ARHGAP45	G3BP2	G3BP2	0.000236467370889876	3.364744017878	0.00230153708009941	199212.6653	1	0.00230153708009941	0.0306674739129428	3.13233263323462	3.364744017878	0.000198496040175596	0.000236467370889876	0.839422536092883	1
ARHGAP45	DNAJA2	DNAJA2	0.000216659616214276	3.48351625476572	0.00248444622183038	230838.8848	1	0.0404315457547126	0.00248444622183038	2.74249958157897	3.48351625476572	0.000153805362394406	0.000216659616214276	0.70989400369976	1
ARHGAP45	EPDR1	EPDR1	0.00016651506551102	5.29833081060657	0.000151678042762226	NA	1	0.000151678042762226	0.000207240305132349	5.16471909485201	5.29833081060657	0.000146361194949067	0.00016651506551102	0.878966683884714	1
ARHGAP45	RCN2	RCN2	0.000146842743271217	3.28340741666197	0.000539543491968711	51670.9629	1	0.000539543491968711	0.106210683120731	3.28340741666197	1.85352185405805	0.000146842743271217	9.19307167540111e-05	1	0.626048756009793
ARHGAP45	AGK	AGK	0.000143402160136311	4.95682520778886	0.00165639202092877	114248.9879	1	0.00165639202092877	0.00254326209459567	4.95682520778886	4.59771690765317	0.000139406123243221	0.000143402160136311	0.972134053703992	1
ARHGAP45	G3BP1	G3BP1	0.000135174791693784	2.50442973537816	0.00214143410463156	660531.42	1	0.274091245013286	0.00214143410463156	1.64992700473737	2.50442973537816	8.03001520121397e-05	0.000135174791693784	0.594046796787721	1
ARHGAP45	RHOC	RHOC	0.000116035826974448	4.4358992413064	5.92383514572137e-05	42371.40988	1	0.270629707248295	5.92383514572137e-05	2.54181460917772	4.4358992413064	5.99541264566901e-05	0.000116035826974448	0.51668633748689	1
ARHGAP45	ATP1B3	ATP1B3	0.000100731436701005	3.40303961978717	0.000885847201349099	52704.60558	1	0.0213267048841998	0.000885847201349099	3.40303961978717	2.65606519416454	0.000100731436701005	8.71910633858128e-05	1	0.865579467953158
ARHGAP45	RAB35	RAB35	8.84419260253846e-05	3.95571296770695	0.00124277681121042	48268.36878	1	0.00124277681121042	0.0172139302206383	3.32503391861917	3.95571296770695	6.7033867996866e-05	8.84419260253846e-05	0.757942200146409	1
ARHGAP45	UCK2	UCK2	8.5406172072956e-05	2.75455210154104	0.00162834802991228	172049.0593	1	0.00190438996185259	0.00162834802991228	2.68796680295527	2.75455210154104	7.5149647143039e-05	8.5406172072956e-05	0.879908855753943	1
ARHGAP45	GNAQ	GNAQ;GNA11	8.001094018215e-05	2.73257295430341	0.000832010138773429	108023.7604	1	0.000832010138773429	0.0379370696439992	2.61893604482342	2.73257295430341	6.91460347770555e-05	8.001094018215e-05	0.864207252403736	1
ARHGAP45	RAB21	RAB21	7.83867988986715e-05	2.53583113985208	0.000292835017165433	69173.42485	1	0.000292835017165433	0.000919137886830303	2.53583113985208	2.15420991819634	7.83867988986715e-05	7.38492077624648e-05	1	0.942112814913231
ARHGAP45	EMD	EMD	4.55938749757062e-05	2.24429085168845	0.00909719172429893	157701.2973	1	0.00909719172429893	0.214859003600672	2.24429085168845	1.91721268492561	4.55938749757062e-05	4.31949404293096e-05	1	0.947384718941418
ARHGAP45	HSPA8	HSPA8	0.0634331511668197	1.57830091803317	0.000290434384275807	13204811.99	0	0.000607139305952249	0.000290434384275807	1.45974881703609	1.57830091803317	0.052901670774388	0.0634331511668197	0.833975134472895	1
ARHGAP45	ATP5B	ATP5B	0.0151303110454574	1.62958425078165	0.00101816646371405	2922293.959	0	0.00101816646371405	0.0536119994317437	1.62958425078165	1.53532926719092	0.0144806456244544	0.0151303110454574	0.957061991716422	1
ARHGAP45	HSPA5	HSPA5	0.0121889363819127	1.73856491725818	0.00289957748432494	3552616.839	0	0.0144881596889537	0.00289957748432494	1.47236906838555	1.73856491725818	0.00930799975161193	0.0121889363819127	0.763643312260142	1
ARHGAP45	ATP5A1	ATP5A1	0.00917110966867753	1.76977848096617	0.00740655330722868	2630147.44	0	0.00740655330722868	0.0860144439663978	1.65707682307565	1.76977848096617	0.00774302031847785	0.00917110966867753	0.844283908731666	1
ARHGAP45	HSPA6	HSPA6;HSPA7	0.00381279654482571	1.49380935437015	0.00267782076159417	265389.6702	0	0.00267782076159417	0.00433528547238218	1.46030157446985	1.49380935437015	0.00336090153775461	0.00381279654482571	0.881479380880063	1
ARHGAP45	RPN1	RPN1	0.00237967111803181	2.28046800055503	0.00105492839149996	711454.4369	0	0.00105492839149996	0.0364621621999876	1.96962036231977	2.28046800055503	0.00185327668275228	0.00237967111803181	0.778795300203122	1
ARHGAP45	RAP1B	RAP1B;RAP1A	0.00141715850713062	1.89943361785735	0.00229895751299476	823053.1985	0	0.00229895751299476	0.00454043861034608	1.89943361785735	1.8179792471833	0.00133511417338209	0.00141715850713062	0.942106452217084	1
ARHGAP45	PHB2	PHB2	0.000856414708531398	1.86333631026268	0.000370966977189348	773928.432	0	0.000370966977189348	0.0429288195274763	1.81524620416738	1.86333631026268	0.000752303681270538	0.000856414708531398	0.878433863613351	1
ARHGAP45	RAB6B	RAB6B;RAB6A	0.00072426039375652	1.93667446962378	0.00844994448565366	NA	0	0.00844994448565366	0.0132483628216166	1.93667446962378	1.81163771629348	0.000698143645539577	0.00072426039375652	0.963940112641694	1
ARHGAP45	RUVBL2	RUVBL2	0.000673236131816812	1.63987188579065	0.0050546326994005	547843.936	0	0.15742522283474	0.0050546326994005	1.44663025439099	1.63987188579065	0.000535525084563272	0.000673236131816812	0.795449113995249	1
ARHGAP45	RPL22	RPL22	0.000339237506185945	1.5232185669637	0.00592643620611651	3453305.983	0	0.120540464978971	0.00592643620611651	1.27396577337751	1.5232185669637	0.000255837484727504	0.000339237506185945	0.754154478978139	1
ARHGAP45	LSM12	LSM12	0.0064748480929173	2.54558341374369	0.010511974493618	61460.55975	0	0.0793648972965813	0.010511974493618	1.71709917374394	2.54558341374369	0.00393824209284872	0.0064748480929173	0.608236986618525	1
ARHGAP45	ST13	ST13;ST13P4;ST13P5	0.00149897352943717	1.3367755310567	0.0166291251330474	417851.7517	0	0.503517848046948	0.0166291251330474	0.729896594770011	1.3367755310567	0.000738008889325687	0.00149897352943717	0.492342843174018	1
ARHGAP45	PSMD11	PSMD11	0.00126363595357331	1.38118904913378	0.0185913563259143	589979.9716	0	0.49033008335079	0.0185913563259143	1.10523727829878	1.38118904913378	0.000911778089613519	0.00126363595357331	0.721551240319806	1
ARHGAP45	RUVBL1	RUVBL1	0.00119303431526224	2.05769124813942	0.0128182194712654	422463.7736	0	0.116931661735499	0.0128182194712654	1.76334730264091	2.05769124813942	0.000921882056752613	0.00119303431526224	0.772720486711207	1
ARHGAP45	UTS2	UTS2	0.000708054214341747	1.45861692865733	0.0159373208068329	NA	0	0.0778396661462621	0.0159373208068329	1.26710417298647	1.45861692865733	0.00055462873041222	0.000708054214341747	0.783313931586212	1
ARHGAP45	RPL38	RPL38	0.000419057035253866	2.78092515673277	0.0130810827555366	2430216.619	0	0.0130810827555366	0.134252733297516	2.16223056650551	2.78092515673277	0.000293799205474606	0.000419057035253866	0.701095986365248	1
ARHGAP45	TARDBP	TARDBP	0.000272232937648064	2.233184806535	0.0165160707014801	325416.0144	0	0.0316871903085015	0.0165160707014801	2.233184806535	1.92542193481377	0.000272232937648064	0.000260301781872346	1	0.956172989650715
ARHGAP45	USP7	USP7	0.000187985143999469	3.62066317903482	0.019742613148545	116296.889	0	0.806145486948194	0.019742613148545	1.04864905487779	3.62066317903482	4.9094218704871e-05	0.000187985143999469	0.261160098401231	1
ARHGAP45	ARL8B	ARL8B;ARL8A	0.000142411103031276	2.43758819986521	0.0151596574658408	42667.87883	0	0.0151596574658408	0.0208487640937679	2.43758819986521	1.9821190079761	0.000142411103031276	0.000128424670021035	1	0.901788324698467
ARHGAP45	ATP5J2	ATP5J2	0.000135537856924308	2.71097328068449	0.0116524118096234	286380.7883	0	0.0116524118096234	0.0311555172463539	2.41142746560429	2.71097328068449	0.000108711217490913	0.000135537856924308	0.802072719444156	1
ARHGAP45	SATB1	SATB1;SATB2	0.000105081309865325	2.80657527987839	0.0152687053975482	89693.48077	0	0.340838984007632	0.0152687053975482	1.42355225209673	2.80657527987839	4.80603549570188e-05	0.000105081309865325	0.457363493266445	1
ARHGAP45	TMX1	TMX1	0.000103910058561345	2.64121215306958	0.0193090916945855	311722.3617	0	0.0193090916945855	0.0252106577128394	2.64121215306958	2.43559253865659	0.000101606389836492	0.000103910058561345	0.977830166234644	1
ARHGAP45	DPM1	DPM1	9.70036568452583e-05	2.89531970286018	0.0131615767714944	111737.279	0	0.0131615767714944	0.103466020080345	2.59963381772419	2.89531970286018	7.8535956597541e-05	9.70036568452583e-05	0.809618514926945	1
ARHGAP45	FAM162A	FAM162A	7.30385210240618e-05	2.36032487468957	0.0144710233088145	138986.2044	0	0.0144710233088145	0.114649644770868	2.36032487468957	1.69951068742477	7.30385210240618e-05	5.83229265398814e-05	1	0.798522830448161
ARHGAP45	ATP2A2	ATP2A2	7.27979867398244e-05	2.40201226691127	0.0135457451373496	126024.4787	0	0.330314729424935	0.0135457451373496	1.29088763684569	2.40201226691127	3.52774649116725e-05	7.27979867398244e-05	0.48459396326099	1
ARHGAP45	QARS	QARS	5.64001956889001e-05	1.68330476098392	0.0187515957773961	373371.3726	0	0.431071739891798	0.0187515957773961	1.68330476098392	1.5218539286861	5.62516378411195e-05	5.64001956889001e-05	0.9973660047458	1
ARHGAP45	ACTB	ACTB;ACTG1	0.143208996111401	1.64064437768839	0.0370642192361911	76202477.64	0	0.0370642192361911	0.249906719788834	1.64064437768839	0.636081357539836	0.143208996111401	0.0615749026536841	1	0.429965325682371
ARHGAP45	ATXN2L	ATXN2L	0.0398387294867904	2.39509848447861	0.0275637499314639	139688.0814	0	0.0743724687110302	0.0275637499314639	1.72269046847637	2.39509848447861	0.0258377168013031	0.0398387294867904	0.648557751066591	1
ARHGAP45	DDX6	DDX6	0.00898397511425048	2.65665774004864	0.0315960067066952	558976.5783	0	0.110916330663694	0.0315960067066952	1.66908075379642	2.65665774004864	0.00508949932796739	0.00898397511425048	0.566508618205584	1
ARHGAP45	HSPA9	HSPA9	0.00712983598802585	1.27024636305133	0.0346482146766281	1065964.313	0	0.297708039649631	0.0346482146766281	1.15040077204725	1.27024636305133	0.00582244672162048	0.00712983598802585	0.816631228460086	1
ARHGAP45	GNB1	GNB1	0.00130823602499125	2.00573028433574	0.024358427007658	735737.1031	0	0.0933234255209091	0.024358427007658	1.90651153264549	2.00573028433574	0.00112128958467172	0.00130823602499125	0.857100372755155	1
ARHGAP45	DNAJA1	DNAJA1	0.000895078245609662	1.58950285140858	0.0325378465273888	732557.1974	0	0.124588624141693	0.0325378465273888	1.43913691869896	1.58950285140858	0.000730746231370311	0.000895078245609662	0.816404861758851	1
ARHGAP45	RPL10A	RPL10A	0.000854849254985233	1.89143933168817	0.0384065502440194	1880796.45	0	0.223868526957843	0.0384065502440194	1.38489642979521	1.89143933168817	0.00056438985241104	0.000854849254985233	0.660221494163657	1
ARHGAP45	RPS7	RPS7	0.000807956575782113	1.96945729743848	0.0379085265371542	3108070.67	0	0.19526119295832	0.0379085265371542	1.6499039505433	1.96945729743848	0.000610330246171085	0.000807956575782113	0.755399812892514	1
ARHGAP45	PSMC1	PSMC1	0.000768584706287816	1.56271512650901	0.0339518149655905	316711.7607	0	0.831672223182177	0.0339518149655905	0.921835252423911	1.56271512650901	0.000408818004286146	0.000768584706287816	0.531910147237634	1
ARHGAP45	CSE1L	CSE1L	0.000705322717091578	1.80491394886221	0.0281837031746106	878950.1619	0	0.331352980514828	0.0281837031746106	1.34941794861911	1.80491394886221	0.000475491362473146	0.000705322717091578	0.674147239201157	1
ARHGAP45	RPN2	RPN2	0.000702873006271709	1.86175986073569	0.030737334030268	712412.7825	0	0.197702752036399	0.030737334030268	1.55507204832744	1.86175986073569	0.00052938117832635	0.000702873006271709	0.753167604393257	1
ARHGAP45	COPB2	COPB2	0.000585455030859839	3.87477404426102	0.0237767415397166	224281.7196	0	0.125744395001145	0.0237767415397166	2.74731322564432	3.87477404426102	0.000374300249369586	0.000585455030859839	0.639332194002781	1
ARHGAP45	HLA-A	HLA-A;HLA-C	0.000503887807666886	2.14036539897523	0.0258573714673613	292929.1146	0	0.809060693469238	0.0258573714673613	1.11167472845666	2.14036539897523	0.000235987196376425	0.000503887807666886	0.468332816920296	1
ARHGAP45	PRADC1	PRADC1	0.00035727099388218	2.32536629346882	0.0233265999879164	NA	0	0.868962033160494	0.0233265999879164	1.08774578161299	2.32536629346882	0.000150694906041744	0.00035727099388218	0.421794404309911	1
ARHGAP45	UQCRC2	UQCRC2	0.000255981702715469	1.99041946801901	0.0373483105571608	327342.3186	0	0.0373483105571608	0.0394947257516628	1.99041946801901	1.98022999005152	0.000232007850282487	0.000255981702715469	0.906345445089762	1
ARHGAP45	MARCKSL1	MARCKSL1	0.0002406912972281	2.3022163996372	0.038087936050675	21140.79297	0	0.078975887955268	0.038087936050675	1.93367749249615	2.3022163996372	0.000182290092676563	0.0002406912972281	0.757360547622166	1
ARHGAP45	LMAN1	LMAN1	0.000199246049986584	2.5162218843598	0.0305118131053955	177444.5234	0	0.389567861837407	0.0305118131053955	1.46547793371555	2.5162218843598	0.000104636895942184	0.000199246049986584	0.525164217555276	1
ARHGAP45	ATP5O	ATP5O	0.000191299688220852	2.73775902217734	0.0235248679836994	1096374.726	0	0.0235248679836994	0.0593046570060639	2.34640001545156	2.73775902217734	0.000147837930820203	0.000191299688220852	0.772808007138658	1
ARHGAP45	SSR4	SSR4	0.00019027742786717	1.62667299225836	0.0384778931549513	200611.058	0	0.147937013571547	0.0384778931549513	1.3632705889298	1.62667299225836	0.000143791714003943	0.00019027742786717	0.755695069119403	1
ARHGAP45	ATL3	ATL3	0.0001838649622336	2.81349198691196	0.0356938183398941	172766.6507	0	0.1171133759787	0.0356938183398941	1.88901746331589	2.81349198691196	0.000111315091170757	0.0001838649622336	0.605417638132334	1
ARHGAP45	RPL26L1	RPL26L1;RPL26	0.000182177769287887	1.50699203190492	0.0335964229163546	NA	0	0.898381642507951	0.0335964229163546	0.965736047529702	1.50699203190492	0.000105270732660408	0.000182177769287887	0.577846205230745	1
ARHGAP45	RAB1A	RAB1A	0.000123347017661457	2.31336082649198	0.021607952740381	463958.0665	0	0.021607952740381	0.0289457508584805	2.31336082649198	1.95439487470899	0.000123347017661457	0.000115566726582686	1	0.936923557405134
ARHGAP45	SRP14	SRP14	0.000114660391409828	1.38529611551439	0.034247893896101	820811.8392	0	0.795072412010265	0.034247893896101	0.847543990554443	1.38529611551439	6.32554328103002e-05	0.000114660391409828	0.551676407454497	1
ARHGAP45	SMC2	SMC2	7.40196013738946e-05	2.3703558945132	0.0377495255573887	225428.1549	0	0.565354716272897	0.0377495255573887	1.49542672193845	2.3703558945132	4.21078532170643e-05	7.40196013738946e-05	0.56887435808206	1
ARHGAP45	MAD2L1	MAD2L1	6.79679209647323e-05	2.50734293714134	0.0213226605632511	30608.01816	0	0.0213226605632511	0.650088116581807	2.50734293714134	1.19068285707114	6.79679209647323e-05	3.5794934295371e-05	1	0.526644537412651
ARHGAP45	SACM1L	SACM1L	5.29055618547151e-05	2.03828700092118	0.0280033324491277	96126.83402	0	0.0280033324491277	0.138959904840555	2.03828700092118	1.79877372407396	5.29055618547151e-05	5.17782957546839e-05	1	0.978692862139394
ARHGAP45	PC	PC	0.227790083357854	1.37220107003349	0.168998566871791	10756.4075	0	0.168998566871791	0.968635963549099	1.37220107003349	1.00619519633661	0.227790083357854	0.18523989250767	1	0.813204375612179
ARHGAP45	PCCA	PCCA	0.10112950152617	1.17457506287029	0.632439241643675	NA	0	0.632439241643675	0.848398434528362	1.17457506287029	1.04869932162385	0.10112950152617	0.100134399620799	1	0.990160122512684
ARHGAP45	TUBA1B	TUBA1B;TUBA4A	0.051650526436224	1.16842284325562	0.279437322268827	26730619.35	0	0.288642888539696	0.279437322268827	1.16722397296729	1.16842284325562	0.046525783043699	0.051650526436224	0.900780422851008	1
ARHGAP45	PCCB	PCCB	0.0459123462098701	1.05548467425653	0.857415809580861	2017.907808	0	0.857415809580861	0.787476945737114	1.05548467425653	0.921083523975792	0.0459123462098701	0.0444336295159865	1	0.967792613186784
ARHGAP45	HSP90AB1	HSP90AB1	0.0298763825476723	1.01125705790775	0.959505552772588	15725216.01	0	0.763734971946971	0.959505552772588	0.938788475995226	1.01125705790775	0.0250091525102817	0.0298763825476723	0.837087705326299	1
ARHGAP45	TUBB	TUBB	0.0275070472220129	1.18180858186036	0.21166942347677	6607610.855	0	0.51464467319418	0.21166942347677	1.1181332607156	1.18180858186036	0.0234668706416461	0.0275070472220129	0.853122127294941	1
ARHGAP45	SHROOM3	SHROOM3	0.0218457484623685	1.45844905478395	0.197336489203116	NA	0	0.197336489203116	0.345165946292176	1.45844905478395	1.44811449934323	0.0198390133354409	0.0218457484623685	0.908140701593062	1
ARHGAP45	PCMT1	PCMT1	0.0174976664231105	1.62846974416261	0.096379686321306	168926.9221	0	0.096379686321306	0.209259266326138	1.62846974416261	1.42022825507634	0.0174976664231105	0.0169236411573769	1	0.96719418167811
ARHGAP45	SPTBN1	SPTBN1	0.0151542700757617	2.1941626653282	0.440128005569483	524767.245	0	0.790166651846018	0.440128005569483	0.786386283897233	2.1941626653282	0.00489741504380954	0.0151542700757617	0.323170632391108	1
ARHGAP45	YWHAE	YWHAE	0.014831216783028	1.14251781080632	0.663732768942632	5208127.056	0	0.697956382436799	0.663732768942632	1.09610786487228	1.14251781080632	0.0128301542290328	0.014831216783028	0.865077654566744	1
ARHGAP45	HAGH	HAGH	0.00891004134515984	1.33990803004951	0.218993017625461	197844.9183	0	0.218993017625461	0.313694124214664	1.33990803004951	1.16612715220872	0.00891004134515984	0.0085997506265814	1	0.96517516512457
ARHGAP45	HSP90AA1	HSP90AA1	0.00869051254524486	1.02811631335903	0.930645613796011	4139134.427	0	0.686883439153301	0.930645613796011	0.853554865236361	1.02811631335903	0.00650577983336319	0.00869051254524486	0.74860715055557	1
ARHGAP45	MCCC1	MCCC1	0.00812732651826213	1.30935024298146	0.496175453579365	1162.987924	0	0.496175453579365	0.539286998176505	1.30935024298146	1.15220904960339	0.00812732651826213	0.00793155568463492	1	0.97591202553665
ARHGAP45	ACTA1	ACTA1;ACTC1;ACTG2;ACTA2	0.00803587222395121	1.89559808684758	0.0980787463770015	4968043.153	0	0.0980787463770015	0.341382943499862	1.89559808684758	0.546328587189098	0.00803587222395121	0.00256847833978455	1	0.319626577949946
ARHGAP45	HRNR	HRNR	0.00643191616737779	2.37087778999301	0.104557330163275	NA	0	0.104557330163275	0.899255560602621	2.37087778999301	1.05256440721642	0.00643191616737779	0.00316675968836515	1	0.492350896055941
ARHGAP45	MCCC2	MCCC2	0.00619640195654699	1.11761743450391	0.759103104556244	8274.843492	0	0.759103104556244	0.661482106094125	1.11761743450391	0.89041197069243	0.00619640195654699	0.00547485504656637	1	0.883553889008403
ARHGAP45	ALB	ALB	0.00616670831241587	2.7686598891245	0.277818214829971	NA	0	0.277818214829971	0.559488500855492	2.7686598891245	0.63688247596921	0.00616670831241587	0.00157317964228511	1	0.255108489421774
ARHGAP45	PRSS1	PRSS1;PRSS3P2;PRSS2	0.00532416396839519	1.4225765477813	0.321833757214797	NA	0	0.32793630801993	0.321833757214797	1.37134003780435	1.4225765477813	0.00462791860801492	0.00532416396839519	0.869229166398093	1
ARHGAP45	NCL	NCL	0.00525799764860261	1.07261276503091	0.602190798445466	4244509.978	0	0.153189629271606	0.602190798445466	0.763394528874445	1.07261276503091	0.0033743587138095	0.00525799764860261	0.641757364556123	1
ARHGAP45	SPTAN1	SPTAN1	0.00467390294398872	1.30646035459355	0.355097986225939	560122.9736	0	0.355097986225939	0.972799314047149	1.30646035459355	1.01084881773673	0.00467390294398872	0.00401055875136307	1	0.85807488932161
ARHGAP45	DSP	DSP	0.00287144560307509	1.24065078891812	0.589475588061917	NA	0	0.589475588061917	0.269774780837206	1.24065078891812	0.708579350236672	0.00287144560307509	0.00181875730176337	1	0.633394308363574
ARHGAP45	LCK	LCK	0.00247704527354652	1.12763305739808	0.746765148551748	421938.3187	0	0.821229097187711	0.746765148551748	1.10302497584548	1.12763305739808	0.00218482305920291	0.00247704527354652	0.882027907416798	1
ARHGAP45	MYH9	MYH9	0.00245419283941985	1.06939013784553	0.723055363163412	1772070.462	0	0.807140805018985	0.723055363163412	0.94283722531561	1.06939013784553	0.00195107520744285	0.00245419283941985	0.794996699568266	1
ARHGAP45	DENND5A	DENND5A	0.00234423582822141	2.2472023885415	0.252709667495108	NA	0	0.597314781870649	0.252709667495108	1.79337111941739	2.2472023885415	0.00168691834902782	0.00234423582822141	0.719602664851215	1
ARHGAP45	TUBB4B	TUBB4B	0.00227349664480366	1.3762983947818	0.0621792030580016	20198132.39	0	0.0621792030580016	0.155285996262168	1.3762983947818	1.23468775459657	0.00227349664480366	0.00226190351761445	1	0.99490075025371
ARHGAP45	BAG6	BAG6	0.00221734173665687	1.54093572419807	0.378870725095569	98433.43376	0	0.552761317916748	0.378870725095569	0.375398691560398	1.54093572419807	0.000487085994025319	0.00221734173665687	0.219671143140844	1
ARHGAP45	CLTC	CLTC	0.00215446292400493	1.41641972662406	0.132721629869915	968701.3184	0	0.781225172985375	0.132721629869915	0.888299428993934	1.41641972662406	0.00121834762292126	0.00215446292400493	0.565499461302624	1
ARHGAP45	HSP90B1	HSP90B1	0.00175431082813876	1.01456776376038	0.977380028170809	615613.3248	0	0.539556740487303	0.977380028170809	0.621485156713827	1.01456776376038	0.000968993858696445	0.00175431082813876	0.552350155487838	1
ARHGAP45	C1QBP	C1QBP	0.00167859159674295	1.02208573432489	0.937245588688034	667036.3306	0	0.863481318024946	0.937245588688034	0.950081770385558	1.02208573432489	0.00140696561026606	0.00167859159674295	0.838182207629336	1
ARHGAP45	PREP	PREP	0.00154060235656132	1.20691155064044	0.829721844300565	111256.0145	0	0.829721844300565	0.905980997129719	1.20691155064044	0.854825882637722	0.00154060235656132	0.00121011877290006	1	0.785484176203061
ARHGAP45	RPLP0	RPLP0;RPLP0P6	0.00150316732151097	1.2917861203681	0.174236525654857	2007994.072	0	0.575402254769671	0.174236525654857	0.845361513230453	1.2917861203681	0.000887000700514761	0.00150316732151097	0.590087801817801	1
ARHGAP45	HNRNPM	HNRNPM	0.00150121607446674	1.46359638724755	0.123607407695154	1434843.71	0	0.478627366291882	0.123607407695154	1.09315926843819	1.46359638724755	0.00101104409670388	0.00150121607446674	0.673483393829916	1
ARHGAP45	VDAC1	VDAC1	0.00147703886140779	1.08068581603228	0.688269739214458	2452995.975	0	0.688269739214458	0.805140164877389	1.08068581603228	1.05639795783008	0.00136247517993876	0.00147703886140779	0.922436921287343	1
ARHGAP45	YWHAG	YWHAG	0.00147243845751425	1.63234074253796	0.0912342039906225	1128397.518	0	0.0912342039906225	0.430466377892443	1.63234074253796	1.47792855375257	0.00146642316275728	0.00147243845751425	0.995914739440367	1
ARHGAP45	HSP90AB2P	HSP90AB2P	0.00147216262629631	1.05331558993649	0.786505765124741	706532.6601	0	0.689601863613612	0.786505765124741	0.911514538236903	1.05331558993649	0.00114875034553126	0.00147216262629631	0.780314840909462	1
ARHGAP45	HNRNPH1	HNRNPH1	0.00145783982397017	1.05663261517182	0.583981660729127	2671921.207	0	0.475025023363891	0.583981660729127	0.780295320989948	1.05663261517182	0.000970754873803387	0.00145783982397017	0.6658858249322	1
ARHGAP45	RPA1	RPA1	0.0014462607439717	1.11226805605517	0.476379472863055	377765.8378	0	0.213543911561567	0.476379472863055	0.406356334934763	1.11226805605517	0.000476440802476901	0.0014462607439717	0.329429395399689	1
ARHGAP45	GNAI2	GNAI2	0.0014024800796768	1.27479232214547	0.432953044634407	570598.3752	0	0.432953044634407	0.435744356557429	1.27479232214547	1.26542300428441	0.00127398758097431	0.0014024800796768	0.908381943840437	1
ARHGAP45	RPS3	RPS3	0.00140067505263164	1.26189119174096	0.180983126737972	4045559.31	0	0.470663697675291	0.180983126737972	0.743693706520866	1.26189119174096	0.000744345162310633	0.00140067505263164	0.531418876142705	1
ARHGAP45	FLG2	FLG2	0.00128401778032177	1.25514629884745	0.62111333659305	NA	0	0.62111333659305	0.679017462237372	1.25514629884745	0.841135945484225	0.00128401778032177	0.000954285008702871	1	0.743202332029801
ARHGAP45	JUP	JUP	0.00127824011713143	1.56570444137823	0.368944063953487	NA	0	0.368944063953487	0.368133334815329	1.56570444137823	0.659222381623803	0.00127824011713143	0.000596856358352213	1	0.466936024267219
ARHGAP45	DSG1	DSG1	0.00120100951322041	1.06345563631105	0.876996499332609	NA	0	0.876996499332609	0.060065096385996	1.06345563631105	0.486912139185502	0.00120100951322041	0.000609835768027723	1	0.507769306832966
ARHGAP45	RPS4X	RPS4X	0.0011993678110171	1.24038192967428	0.587256831163245	1964763.047	0	0.765799209791083	0.587256831163245	0.929706356240893	1.24038192967428	0.000810601751209525	0.0011993678110171	0.675857517405033	1
ARHGAP45	RAP2C	RAP2C;RAP2A	0.0011816600954298	2.03948292713845	0.15678447450664	89799.90721	0	0.183201445503375	0.15678447450664	1.89845600849653	2.03948292713845	0.00099183130739867	0.0011816600954298	0.839354152039734	1
ARHGAP45	TRAK2	TRAK2	0.00113536739965025	1.09758711189262	0.908921253368578	NA	0	0.958981318892104	0.908921253368578	0.963415615361723	1.09758711189262	0.000898619589074679	0.00113536739965025	0.791479118875088	1
ARHGAP45	NAP1L1	NAP1L1	0.0011352166368948	1.19728859700984	0.417301858659159	1579625.149	0	0.656437013076139	0.417301858659159	0.824269112226813	1.19728859700984	0.00070471530883062	0.0011352166368948	0.620776058002685	1
ARHGAP45	KPRP	KPRP	0.00108992181935623	1.68288718681378	0.581191336339254	NA	0	0.581191336339254	0.983988100546228	1.68288718681378	1.01864019038123	0.00108992181935623	0.000731638197510389	1	0.671275851640933
ARHGAP45	PRMT1	PRMT1	0.00106540984969674	1.16316258503194	0.717156937479739	793746.0408	0	0.598606982516051	0.717156937479739	0.692473995125479	1.16316258503194	0.000571932178005313	0.00106540984969674	0.536818932327413	1
ARHGAP45	SET	SET;SETSIP	0.00106446449339348	1.0960491545656	0.863744043434665	1389376.596	0	0.5551013649577	0.863744043434665	0.669590143893583	1.0960491545656	0.000586374370519009	0.00106446449339348	0.550863250167853	1
ARHGAP45	VIM	VIM	0.000912513126214302	1.93303552472424	0.210058327573398	3520310	0	0.210058327573398	0.831745853786394	1.93303552472424	0.958914734003481	0.000912513126214302	0.000502012461108029	1	0.550142728566222
ARHGAP45	SAR1A	SAR1A	0.000894751171953174	1.08648859170337	0.798065684656959	375537.3502	0	0.798065684656959	0.367755668879213	1.08648859170337	0.732753061425958	0.000894751171953174	0.000669221627476132	1	0.747941604832182
ARHGAP45	HIST1H4A	HIST1H4A	0.000883658260820313	1.22711033407104	0.304341227158942	376544242.7	0	0.86804728879658	0.304341227158942	0.965971917274006	1.22711033407104	0.000627234601493278	0.000883658260820313	0.709815806973849	1
ARHGAP45	RPS11	RPS11	0.000852172085347077	1.10569731387477	0.852635703084865	3557111.986	0	0.26799930439666	0.852635703084865	0.645100728453825	1.10569731387477	0.000448315093782919	0.000852172085347077	0.526085166941753	1
ARHGAP45	RPS8	RPS8	0.000842377615281099	1.47590911381281	0.300305567229123	4306923.703	0	0.788515857354479	0.300305567229123	0.922771870576483	1.47590911381281	0.000474904548941547	0.000842377615281099	0.563766819448393	1
ARHGAP45	S100A8	S100A8	0.000830155803327509	1.42832119158153	0.224934494649348	NA	0	0.224934494649348	0.519752057606916	1.42832119158153	0.834137092343834	0.000830155803327509	0.00053765833537325	1	0.647659551638568
ARHGAP45	FLNB	FLNB	0.000824153369719908	1.486210423029	0.546698436414718	428224.3068	0	0.918196231960963	0.546698436414718	0.867050249800402	1.486210423029	0.000433547596383699	0.000824153369719908	0.526052082431019	1
ARHGAP45	GRPEL1	GRPEL1	0.000816805185167845	1.59309200861158	0.269858752828668	159237.7832	0	0.573774981902937	0.269858752828668	1.21693490253874	1.59309200861158	0.000562612987487727	0.000816805185167845	0.688797032271674	1
ARHGAP45	RRN3P2	RRN3P2	0.000807796397627192	1.60400567629614	0.100871627572298	NA	0	0.100871627572298	0.185591162817255	1.60400567629614	0.653514486405796	0.000807796397627192	0.000364994609933711	1	0.451839858417096
ARHGAP45	RAC2	RAC2	0.000789540771209683	1.02921242635272	0.849099685521049	2065277.095	0	0.726145871257831	0.849099685521049	0.943715341166545	1.02921242635272	0.000652792768405354	0.000789540771209683	0.826800581058262	1
ARHGAP45	CCT3	CCT3	0.000780572777825587	1.75624894739206	0.556182888886344	2444940.318	0	0.556182888886344	0.0944615093432151	1.75624894739206	0.425898654839262	0.000780572777825587	0.000209927248524354	1	0.268940007245886
ARHGAP45	YWHAH	YWHAH	0.000764208474349031	1.24719056142547	0.614807538152091	674647.2695	0	0.702229933592131	0.614807538152091	0.75436502238301	1.24719056142547	0.000416797740806187	0.000764208474349031	0.545397957227869	1
ARHGAP45	DDX5	DDX5	0.000761730942297518	1.42523354318915	0.267019645276968	2080009.031	0	0.36017478570678	0.267019645276968	1.14686410996082	1.42523354318915	0.00055270361323384	0.000761730942297518	0.725589026969005	1
ARHGAP45	SLC25A5	SLC25A5;SLC25A4	0.000741441865135601	1.14451428053923	0.282643896847154	3699376.538	0	0.282643896847154	0.737441186538234	1.14451428053923	0.94603769337107	0.000741441865135601	0.000679672267728692	1	0.916689898006215
ARHGAP45	RPS3A	RPS3A	0.000740104867671438	1.39396010992065	0.0985818392618723	3780633.365	0	0.975104785709851	0.0985818392618723	1.01010442604958	1.39396010992065	0.000483586276684325	0.000740104867671438	0.653402372836451	1
ARHGAP45	VDAC2	VDAC2	0.00073564960789543	1.04381615377159	0.85227167288233	992414.6343	0	0.685093935696502	0.85227167288233	0.817221459797749	1.04381615377159	0.000519339715747741	0.00073564960789543	0.705960704897927	1
ARHGAP45	HIST1H2AJ	HIST1H2AJ;HIST1H2AH;H2AFJ;HIST2H2AC;HIST1H2AC;HIST3H2A;HIST2H2AA3;HIST1H2AD;HIST1H2AG;HIST1H2AB;H2AFV;H2AFZ	0.000720499848519152	1.24676011055211	0.367382861142067	149300394.6	0	0.996795829460222	0.367382861142067	0.999074939216277	1.24676011055211	0.000520611598691754	0.000720499848519152	0.722570032126682	1
ARHGAP45	HNRNPU	HNRNPU	0.000699146360245887	1.32390832370471	0.136673387738808	2868356.488	0	0.585753559812025	0.136673387738808	0.745489173217287	1.32390832370471	0.000354990154401517	0.000699146360245887	0.507747983235825	1
ARHGAP45	DDOST	DDOST	0.000697962515890986	1.83309155391535	0.075438729272786	460908.8027	0	0.0830443467275633	0.075438729272786	1.59080803221466	1.83309155391535	0.000546173340013532	0.000697962515890986	0.782525318449678	1
ARHGAP45	HNRNPA2B1	HNRNPA2B1	0.000688545155681356	1.01978795639744	0.943486320750383	8670596.545	0	0.325576824994897	0.943486320750383	0.311749494959593	1.01978795639744	0.000189798635653362	0.000688545155681356	0.275651689779946	1
ARHGAP45	IQGAP1	IQGAP1	0.000682786772804238	2.67575369581359	0.102817217576656	261322.3628	0	0.310338774725425	0.102817217576656	1.95555507013261	2.67575369581359	0.000449959882844119	0.000682786772804238	0.659004978957212	1
ARHGAP45	HNRNPF	HNRNPF	0.000681501065650449	1.10935416709902	0.63235089785139	989212.0779	0	0.97648588052973	0.63235089785139	0.992978231805	1.10935416709902	0.000550048300731985	0.000681501065650449	0.807112898946093	1
ARHGAP45	THRAP3	THRAP3	0.000669685845330318	1.02527114700465	0.950504488359608	236845.6672	0	0.0637944364022267	0.950504488359608	0.639127233565238	1.02527114700465	0.000376430224420897	0.000669685845330318	0.562099717420823	1
ARHGAP45	RPS13	RPS13	0.000648656082044908	1.42111296832638	0.148067526682302	2583576.387	0	0.198178107743973	0.148067526682302	1.28721431456953	1.42111296832638	0.000529787286144773	0.000648656082044908	0.816746039711217	1
ARHGAP45	TUBA1A	TUBA1A;TUBA3E	0.0006308700578935	1.09024746694504	0.559213532069224	242634.0947	0	0.889364401407828	0.559213532069224	1.02140083732251	1.09024746694504	0.000532936932676349	0.0006308700578935	0.844764981327289	1
ARHGAP45	PRSS3	PRSS3	0.000622415734223455	1.73530049907542	0.119462254946909	NA	0	0.119462254946909	0.316010653022115	1.57621262854011	1.73530049907542	0.000509783122417706	0.000622415734223455	0.819039581404103	1
ARHGAP45	SERPINB12	SERPINB12	0.000615265359737557	1.41507267976964	0.432890632504085	NA	0	0.432890632504085	0.134318617482075	1.41507267976964	0.550517069749682	0.000615265359737557	0.000265454277860176	1	0.431446811784441
ARHGAP45	RPL11	RPL11	0.000610756133016441	1.65268784899965	0.101381110330946	1467394.155	0	0.198912045310034	0.101381110330946	1.3049029964541	1.65268784899965	0.000434830511389333	0.000610756133016441	0.711954392077513	1
ARHGAP45	VAT1	VAT1	0.000584238634469579	1.0087281800327	0.976526801271001	705564.2746	0	0.359639688680518	0.976526801271001	0.626027090631165	1.0087281800327	0.000326944492163813	0.000584238634469579	0.559607791875387	1
ARHGAP45	RPL12	RPL12	0.000572231378810036	1.38304750428233	0.19138060332717	3188616.124	0	0.83626014988657	0.19138060332717	1.03474526188413	1.38304750428233	0.000386040435926169	0.000572231378810036	0.674622976336856	1
ARHGAP45	RPL7	RPL7	0.000557918230243407	1.31834454071544	0.523496095565061	3001165.452	0	0.925287422994425	0.523496095565061	0.974667061480689	1.31834454071544	0.000371931272517017	0.000557918230243407	0.66664118925591	1
ARHGAP45	HIST1H1C	HIST1H1C;HIST1H1E;HIST1H1D	0.000555713896079709	1.00340502257901	0.992806579404317	20453092.09	0	0.329297421817458	0.992806579404317	0.749832887785122	1.00340502257901	0.000374458980159666	0.000555713896079709	0.673834112843482	1
ARHGAP45	KHSRP	KHSRP	0.000550534537229287	1.01505508807612	0.943010480597337	671465.188	0	0.699589625883347	0.943010480597337	0.787088012376079	1.01505508807612	0.000384931129361306	0.000550534537229287	0.699195242679189	1
ARHGAP45	TPP2	TPP2	0.000549915095688741	1.17971075977456	0.478570722165102	102814.6803	0	0.369736094800594	0.478570722165102	0.392933240449048	1.17971075977456	0.000165159534495197	0.000549915095688741	0.300336426095638	1
ARHGAP45	PSMC4	PSMC4	0.000548110679135498	1.1463825638185	0.13590489087766	315543.8909	0	0.478124511092511	0.13590489087766	0.671986096501804	1.1463825638185	0.000289710181724834	0.000548110679135498	0.528561461677368	1
ARHGAP45	YBX1	YBX1	0.000512647800620325	1.28086009453503	0.368897481785637	2275993.593	0	0.505594496824889	0.368897481785637	1.08041719996365	1.28086009453503	0.000389918347962595	0.000512647800620325	0.760596939050119	1
ARHGAP45	PPP2R1A	PPP2R1A	0.000511431292909081	1.21607807846795	0.409909570956343	989433.3083	0	0.911234687929543	0.409909570956343	0.962178698627085	1.21607807846795	0.000364876887873347	0.000511431292909081	0.71344263233852	1
ARHGAP45	RPL23	RPL23	0.000487375555369991	1.54263251463988	0.459311835853039	2100493.348	0	0.668038544460274	0.459311835853039	1.17371361599549	1.54263251463988	0.000334370676714885	0.000487375555369991	0.686063699811633	1
ARHGAP45	AZGP1	AZGP1	0.000486369246213864	1.3970246072438	0.321881371574305	NA	0	0.321881371574305	0.0787601174207974	1.3970246072438	0.436330395837246	0.000486369246213864	0.000168466184197443	1	0.346375075128343
ARHGAP45	CACYBP	CACYBP	0.000483542503446574	1.38348598816542	0.552260015138273	2818557.173	0	0.552260015138273	0.726337435710876	1.38348598816542	0.617141374593468	0.000483542503446574	0.000239210243937133	1	0.494703655277666
ARHGAP45	CAD	CAD	0.000474200145132007	2.03971381611391	0.200680819962039	204072.5216	0	0.741125530386616	0.200680819962039	0.741906272264837	2.03971381611391	0.000155527169034386	0.000474200145132007	0.327977902645076	1
ARHGAP45	HIST1H2BL	HIST1H2BL;HIST1H2BM;HIST1H2BN;HIST1H2BH;HIST2H2BF;HIST1H2BC;HIST1H2BD;H2BFS;HIST1H2BK;HIST2H2BE;HIST1H2BB;HIST1H2BO;HIST1H2BJ;HIST3H2BB;HIST1H2BA	0.000470572244040814	1.09613594489439	0.547757689447116	162847157.3	0	0.547757689447116	0.846652458928259	1.09613594489439	0.956076431548564	0.000470572244040814	0.000455186864669067	1	0.967304957811297
ARHGAP45	PSMC2	PSMC2	0.000470106654219362	1.19340670771056	0.444282939854338	376821.1845	0	0.275203203785626	0.444282939854338	0.535516588634522	1.19340670771056	0.000190215381081426	0.000470106654219362	0.404621758433285	1
ARHGAP45	ERH	ERH	0.000444229216614595	1.1885490340727	0.388861546868081	1106558.644	0	0.635751650680775	0.388861546868081	0.904224948419322	1.1885490340727	0.000304741274541809	0.000444229216614595	0.686000071909267	1
ARHGAP45	RPL27	RPL27	0.000438985714814548	3.02126114740807	0.115216425231962	2219471.579	0	0.553856174689566	0.115216425231962	1.24243620581495	3.02126114740807	0.000162779983456203	0.000438985714814548	0.370809295070046	1
ARHGAP45	PSMC3	PSMC3	0.000427564851362457	1.10798047426062	0.487319765734573	263068.8113	0	0.575267022638472	0.487319765734573	0.763872293131362	1.10798047426062	0.000265800275127087	0.000427564851362457	0.621660724168745	1
ARHGAP45	RPS19	RPS19	0.000413842469485034	1.62607860132232	0.221868565986253	3017359.304	0	0.333305440765543	0.221868565986253	1.32541858525277	1.62607860132232	0.000304166483943951	0.000413842469485034	0.734981318670462	1
ARHGAP45	RAB14	RAB14	0.000412883609801706	2.26564614638899	0.0634853505796385	465630.2994	0	0.468012165345049	0.0634853505796385	1.40044199337898	2.26564614638899	0.000230125881708494	0.000412883609801706	0.557362598672822	1
ARHGAP45	ACTR3	ACTR3	0.000411355493072062	1.20077126892231	0.795777505875868	559829.763	0	0.795777505875868	0.401968747930006	1.20077126892231	0.362613860240329	0.000411355493072062	0.000137764282328571	1	0.334903227618836
ARHGAP45	DDX1	DDX1	0.000405474119208531	1.05535513531152	0.690523506622337	568959.918	0	0.425412141539254	0.690523506622337	0.340704963386565	1.05535513531152	0.000118034170129463	0.000405474119208531	0.291101612995327	1
ARHGAP45	DCD	DCD	0.000401765763490638	1.4314500212594	0.0525402156317217	NA	0	0.0525402156317217	0.169719201686438	1.4314500212594	1.20927586448277	0.000401765763490638	0.000376406697237595	1	0.936880967574945
ARHGAP45	HIST2H3A	HIST2H3A;HIST3H3;H3F3A;HIST1H3A;H3F3C	0.000387293700472904	1.09321480280645	0.639294549721554	80872424.14	0	0.902444903732167	0.639294549721554	0.940936349621558	1.09321480280645	0.000300579913254342	0.000387293700472904	0.776103285148506	1
ARHGAP45	PCLO	PCLO	0.000379966915939643	2.92403690445241	0.623891533842468	NA	0	0.623891533842468	0.879806692106634	2.92403690445241	1.10182945424195	0.000379966915939643	0.000158786118607481	1	0.417894590150854
ARHGAP45	RPS20	RPS20	0.000375729298244996	1.57090197263365	0.207348298386738	3303109.196	0	0.407393598492661	0.207348298386738	1.2130083879767	1.57090197263365	0.000261610131762572	0.000375729298244996	0.696272909737234	1
ARHGAP45	PSMD13	PSMD13	0.0003705750213987	1.10430603743973	0.514517577889107	494100.5734	0	0.39168671002392	0.514517577889107	0.524910783872512	1.10430603743973	0.000158831621687977	0.0003705750213987	0.428608547571507	1
ARHGAP45	CAND1	CAND1	0.000368331848021339	1.57710363861722	0.326176277949349	440055.2841	0	0.607861285276481	0.326176277949349	0.731709145405914	1.57710363861722	0.000154092783647342	0.000368331848021339	0.418353135834224	1
ARHGAP45	B2M	B2M	0.000367796747133791	1.3506912616702	0.173160680377972	444608.3685	0	0.173160680377972	0.494728270859392	1.3506912616702	1.24949165897557	0.000358505144409843	0.000367796747133791	0.974737126425514	1
ARHGAP45	RPS18	RPS18	0.000362236257952662	1.28596230424929	0.465055082091158	2237477.34	0	0.705124538637376	0.465055082091158	0.803120414025716	1.28596230424929	0.000203990115982319	0.000362236257952662	0.563141075758841	1
ARHGAP45	TRA2B	TRA2B	0.000359810505182822	1.20732676691578	0.137874545482687	506993.0636	0	0.30735807190758	0.137874545482687	0.454463454524894	1.20732676691578	0.000122127299607003	0.000359810505182822	0.339421161549881	1
ARHGAP45	RPL18	RPL18	0.000359512911148659	1.24062442079833	0.665640477471517	2509603.909	0	0.319100204792029	0.665640477471517	0.687566460630525	1.24062442079833	0.000179660924030047	0.000359512911148659	0.499734275066846	1
ARHGAP45	NIPSNAP1	NIPSNAP1	0.000353908328246297	1.17624447468648	0.697524153410384	323507.0379	0	0.697524153410384	0.138223499133408	1.17624447468648	0.485555606273662	0.000353908328246297	0.000162019534471014	1	0.457800852762808
ARHGAP45	RPS15A	RPS15A	0.000350575358848773	2.11415244580292	0.152190073947358	3183461.689	0	0.723031839388377	0.152190073947358	1.08352462606282	2.11415244580292	0.000162012548207738	0.000350575358848773	0.462133302065946	1
ARHGAP45	PIP	PIP	0.000350057732481191	1.53866166054093	0.124487652353625	NA	0	0.124487652353625	0.0206066961696425	1.53866166054093	0.392990606908573	0.000350057732481191	9.91548435999542e-05	1	0.28325283060354
ARHGAP45	PSMD7	PSMD7	0.000346041470356326	1.14961058449435	0.576571302865386	385475.8734	0	0.752688516122787	0.576571302865386	0.864778828410954	1.14961058449435	0.000234718446897795	0.000346041470356326	0.678295715990632	1
ARHGAP45	TUBB8	TUBB8	0.000345072989413559	1.38279928318445	0.303881748474753	1431180.017	0	0.303881748474753	0.61265732680875	1.38279928318445	1.11823342566848	0.000345072989413559	0.000309470681362438	1	0.896826731899168
ARHGAP45	TMED9	TMED9	0.000343616307365696	2.52845164689196	0.0736317112007015	93337.54522	0	0.118374980844027	0.0736317112007015	2.33558903924118	2.52845164689196	0.000286207046047787	0.000343616307365696	0.832926260810985	1
ARHGAP45	DLAT	DLAT	0.000336670967280817	2.66673926451626	0.075877752824749	91716.99818	0	0.440861075272396	0.075877752824749	0.682617447242818	2.66673926451626	7.7708276156119e-05	0.000336670967280817	0.23081371341207	1
ARHGAP45	PSAP	PSAP	0.000335388990496722	1.33143994560703	0.0967975323945839	100871.8338	0	0.336106530267656	0.0967975323945839	1.17425926186866	1.33143994560703	0.000266720252375805	0.000335388990496722	0.795256433375418	1
ARHGAP45	S100A7	S100A7;S100A7A	0.000330164131136404	1.3345909279216	0.311005672673668	NA	0	0.311005672673668	0.562819119015184	1.3345909279216	0.839819709025554	0.000330164131136404	0.000230410891835748	1	0.697867727310924
ARHGAP45	RPS16	RPS16	0.000326670099373765	1.6975636203594	0.0716179543967397	3636256.489	0	0.909024762009455	0.0716179543967397	1.02794577411421	1.6975636203594	0.000178368561490781	0.000326670099373765	0.546020470905412	1
ARHGAP45	RPS14	RPS14	0.000324732638891028	1.32539828545309	0.620038216716379	2828708.567	0	0.765086937611165	0.620038216716379	0.875934311546971	1.32539828545309	0.000193515543982463	0.000324732638891028	0.595922678555886	1
ARHGAP45	HNRNPH3	HNRNPH3	0.000321865274211972	1.82599458266798	0.157455776412376	479931.8516	0	0.221253970754636	0.157455776412376	0.375824970809646	1.82599458266798	5.9734474905431e-05	0.000321865274211972	0.185588442405537	1
ARHGAP45	RPL8	RPL8	0.000320908919729558	1.21634303873319	0.370359242802097	2084754.523	0	0.997813037267703	0.370359242802097	0.999469607497716	1.21634303873319	0.000237771657998016	0.000320908919729558	0.740931907403494	1
ARHGAP45	ANP32B	ANP32B	0.00031885563417492	1.74428142236772	0.421143329656997	1243338.331	0	0.421143329656997	0.781870825704006	1.74428142236772	1.18774763867483	0.00031885563417492	0.000240789162688624	1	0.755166717726964
ARHGAP45	RPL3	RPL3	0.000314418444219279	1.33345311443287	0.537533327828738	1621562.043	0	0.514755665585345	0.537533327828738	0.736333541654697	1.33345311443287	0.000156555967919891	0.000314418444219279	0.497922341383725	1
ARHGAP45	RPL15	RPL15	0.000310092590965004	1.54520058379602	0.22154035696183	3137456.181	0	0.842522253258576	0.22154035696183	1.06091947885879	1.54520058379602	0.000191979001573146	0.000310092590965004	0.619102188077794	1
ARHGAP45	LGALS9	LGALS9;LGALS9C;LGALS9B	0.000297122188437673	1.37051712796061	0.551116470293496	203431.5326	0	0.782023124278277	0.551116470293496	1.17259284532589	1.37051712796061	0.000229225345965541	0.000297122188437673	0.771485115840231	1
ARHGAP45	DNAJB11	DNAJB11	0.000296942507049904	2.15029386753434	0.0829489419271272	103558.0973	0	0.59632903613132	0.0829489419271272	0.801964533597543	2.15029386753434	9.98606747124909e-05	0.000296942507049904	0.336296327880428	1
ARHGAP45	RPS25	RPS25	0.000296831394572868	1.34961903762336	0.545248842237542	2763071.627	0	0.804369852077484	0.545248842237542	1.09800908676891	1.34961903762336	0.000217755608832246	0.000296831394572868	0.733600329390998	1
ARHGAP45	GMDS	GMDS	0.000294011796059642	1.68037418471482	0.449377503161113	87094.37919	0	0.783804186668597	0.449377503161113	0.721128602456387	1.68037418471482	0.000113772225892133	0.000294011796059642	0.386964834122008	1
ARHGAP45	SNRPD2	SNRPD2	0.00029251748751735	1.01708923123264	0.966066663192896	2714951.852	0	0.624382715110403	0.966066663192896	0.709174406072978	1.01708923123264	0.000183912230371288	0.00029251748751735	0.628722172927795	1
ARHGAP45	RPL27A	RPL27A	0.000292218908478102	1.02106580779214	0.952397038946006	1618377.702	0	0.472156923262396	0.952397038946006	0.807097997039172	1.02106580779214	0.000208279069910829	0.000292218908478102	0.712750146784007	1
ARHGAP45	CDC42	CDC42	0.000292145899488874	1.19098701175277	0.213871797003062	873508.2408	0	0.438843200120461	0.213871797003062	1.19098701175277	1.16656466054743	0.000268944572047499	0.000292145899488874	0.920583080296635	1
ARHGAP45	RPS26	RPS26;RPS26P11	0.000282146243797486	1.18212285849226	0.581018584620406	2426354.822	0	0.581018584620406	0.77125631044478	1.18212285849226	1.14899649265787	0.000261747754368107	0.000282146243797486	0.927702424264698	1
ARHGAP45	HNRNPA3	HNRNPA3	0.000281824897659502	1.07928653562072	0.261888068371021	3012915.075	0	0.30579289864575	0.261888068371021	0.39920516725241	1.07928653562072	9.39947359301319e-05	0.000281824897659502	0.333521760180661	1
ARHGAP45	UQCRC1	UQCRC1	0.000278404261478757	1.53820551894863	0.472007511950892	417474.0407	0	0.472007511950892	0.51284404791922	1.53820551894863	1.44249895935843	0.000267694540814572	0.000278404261478757	0.96153176460985	1
ARHGAP45	RPL30	RPL30	0.000277188086819982	1.49826902324557	0.300787006635144	4023005.204	0	0.399491802993821	0.300787006635144	1.44863079645985	1.49826902324557	0.000241661381129127	0.000277188086819982	0.871831772792139	1
ARHGAP45	SFPQ	SFPQ	0.000275912594402192	1.91007884992676	0.474965267532416	1697432.966	0	0.890747874199851	0.474965267532416	0.989474635919491	1.91007884992676	0.00012888123065473	0.000275912594402192	0.467108907927788	1
ARHGAP45	SVIL	SVIL	0.000275487747496092	1.03055858758555	0.902838874111301	NA	0	0.895927503244458	0.902838874111301	0.941111489429647	1.03055858758555	0.000226848261943318	0.000275487747496092	0.823442291009827	1
ARHGAP45	RPL7A	RPL7A	0.000275159974326554	1.22212578174349	0.75957146522233	3074006.569	0	0.772249013858017	0.75957146522233	1.16460187017331	1.22212578174349	0.000236434918392858	0.000275159974326554	0.859263484711123	1
ARHGAP45	SNRPD3	SNRPD3	0.000266924961102952	1.42711969563703	0.355322353067931	2111021.338	0	0.566181598157944	0.355322353067931	1.15414967686871	1.42711969563703	0.000194650579837871	0.000266924961102952	0.72923333596664	1
ARHGAP45	RPL4	RPL4	0.000264159010991475	1.24490988275215	0.684792848262139	3567831.937	0	0.938478542055693	0.684792848262139	0.975288184027244	1.24490988275215	0.000186605851112951	0.000264159010991475	0.706414861308565	1
ARHGAP45	RPS10	RPS10;RPS10P5	0.000262555407720139	1.91236215485556	0.059634664397451	1407050.944	0	0.222448769349987	0.059634664397451	1.49240072021698	1.91236215485556	0.000184757065737251	0.000262555407720139	0.703687908550662	1
ARHGAP45	PSMD6	PSMD6	0.000260970535447361	1.35945578740623	0.337142733358423	361408.2684	0	0.64521678260407	0.337142733358423	1.12538690063618	1.35945578740623	0.000194801826071445	0.000260970535447361	0.746451417350668	1
ARHGAP45	RPL23A	RPL23A	0.000260161945316011	1.53463781411162	0.077871532959297	2340680.389	0	0.66025895445036	0.077871532959297	0.677321958157157	1.53463781411162	0.000103537532469267	0.000260161945316011	0.397973394392878	1
ARHGAP45	RPL5	RPL5	0.000258065005160026	1.15958456876756	0.756888355052889	2050426.948	0	0.934457641692492	0.756888355052889	0.94244115521063	1.15958456876756	0.000189123593388341	0.000258065005160026	0.732852535627856	1
ARHGAP45	MYH14	MYH14	0.000250933915476956	1.81821851321103	0.173534260294389	13158.00223	0	0.173534260294389	0.187987468565779	1.63836143879534	1.81821851321103	0.000203886177934646	0.000250933915476956	0.812509451132242	1
ARHGAP45	RPL13A	RPL13A;RPL13AP3	0.000247961935064934	1.53691542509072	0.342208983817849	1190830.392	0	0.524726166507522	0.342208983817849	1.20644410759935	1.53691542509072	0.000175512088179381	0.000247961935064934	0.707818674400245	1
ARHGAP45	PRAME	PRAME	0.000245746614516994	11.5065527249809	0.370905049602296	NA	0	0.370905049602296	0.466213775563384	11.5065527249809	1.2460673310215	0.000245746614516994	2.9513386312984e-05	1	0.120096817492243
ARHGAP45	XP32	XP32	0.000243312912340225	1.78211232666111	0.392174015713843	NA	0	0.392174015713843	0.256160885221306	1.78211232666111	0.350574583154653	0.000243312912340225	5.30818108366351e-05	1	0.218162736724842
ARHGAP45	RTCB	RTCB	0.000243158932150003	1.0437313135173	0.878478208611031	498387.9027	0	0.459240841893302	0.878478208611031	0.491538490905514	1.0437313135173	0.000103258027667565	0.000243158932150003	0.424652414593866	1
ARHGAP45	CALU	CALU	0.00024259336013971	1.85388147842819	0.211071948259624	168114.4559	0	0.560331167427458	0.211071948259624	0.603903742924832	1.85388147842819	7.12573135090231e-05	0.00024259336013971	0.293731508018133	1
ARHGAP45	PRPF19	PRPF19	0.000238416278984633	1.07828741119206	0.786020010117743	1005494.432	0	0.349196183849489	0.786020010117743	0.436137117037748	1.07828741119206	8.69539265957661e-05	0.000238416278984633	0.364714720681345	1
ARHGAP45	RPL9	RPL9	0.00023626592330507	1.97734629470084	0.273161746158154	1627600.574	0	0.430554730414251	0.273161746158154	0.603209389446068	1.97734629470084	6.49907016331271e-05	0.00023626592330507	0.275074376888495	1
ARHGAP45	DAZAP1	DAZAP1	0.000234816052456236	1.33831177295438	0.0519211398567509	405065.8876	0	0.574324726299838	0.0519211398567509	0.565842498158316	1.33831177295438	8.95222164105864e-05	0.000234816052456236	0.381244022604763	1
ARHGAP45	RPL35A	RPL35A	0.000230591815326876	1.61067112160346	0.0710728052001369	500584.3633	0	0.821630175919237	0.0710728052001369	1.05949199545835	1.61067112160346	0.000136772717322713	0.000230591815326876	0.593137779538402	1
ARHGAP45	AIP	AIP	0.000228421531382344	1.24203112162624	0.636004059243442	292917.503	0	0.903847811005762	0.636004059243442	0.981297356558021	1.24203112162624	0.000162730878443323	0.000228421531382344	0.712414794956153	1
ARHGAP45	FAT3	FAT3	0.000225570169655078	4.07930994639533	0.479111791992519	NA	0	0.479111791992519	0.647915787139861	4.07930994639533	0.731515931869081	0.000225570169655078	4.48594528137252e-05	1	0.198871388368064
ARHGAP45	HSP90AB4P	HSP90AB4P	0.00022404135756486	1.56207471860604	0.334100171843535	NA	0	0.7056623732882	0.334100171843535	1.22111011012613	1.56207471860604	0.000157923222771275	0.00022404135756486	0.704884243194052	1
ARHGAP45	S100A9	S100A9	0.000223697851595654	1.38789063901427	0.0967511124767971	NA	0	0.0967511124767971	0.955735867346193	1.38789063901427	1.01624305767577	0.000223697851595654	0.000181651663428509	1	0.812040268302862
ARHGAP45	ACTR2	ACTR2	0.000223211592500845	1.29514440418206	0.688448862430042	262533.8654	0	0.688448862430042	0.547484105700208	1.29514440418206	0.51437212444262	0.000223211592500845	9.8313056422231e-05	1	0.440447807036989
ARHGAP45	NAPA	NAPA	0.000221060573897143	1.8171803639344	0.27640627623083	342999.7751	0	0.27640627623083	0.333464247043241	1.8171803639344	1.63665357927333	0.000221060573897143	0.000220803139072562	1	0.998835455730338
ARHGAP45	ACTR1A	ACTR1A	0.00022060461063273	1.44635200212036	0.693494850260247	507151.1526	0	0.638343005503372	0.693494850260247	0.623482770754346	1.44635200212036	8.57491492209198e-05	0.00022060461063273	0.388700621328707	1
ARHGAP45	MATR3	MATR3	0.000219065513866146	1.30006080346468	0.501479845209838	1066897.647	0	0.144638601111531	0.501479845209838	0.282041350702729	1.30006080346468	4.28536595541713e-05	0.000219065513866146	0.195620290925188	1
ARHGAP45	FAM49B	FAM49B	0.000214813478025433	1.22693218466995	0.565769606698049	463733.4054	0	0.770157515315711	0.565769606698049	1.08579895238757	1.22693218466995	0.000171417503315087	0.000214813478025433	0.797982998509951	1
ARHGAP45	LGALS7	LGALS7	0.00021475608949705	1.12811270529687	0.727576477638373	NA	0	0.520690162191118	0.727576477638373	0.566765810955764	1.12811270529687	9.72884804979512e-05	0.00021475608949705	0.453018495195163	1
ARHGAP45	USP5	USP5	0.000212589735219918	1.04705105288405	0.922508451538268	106634.3822	0	0.490843244918671	0.922508451538268	0.612710658324264	1.04705105288405	0.000112174630456487	0.000212589735219918	0.527657792792515	1
ARHGAP45	RPL14	RPL14	0.000207985265987671	1.17245482603054	0.707156254733567	1713069.802	0	0.629004913593952	0.707156254733567	0.874505948314782	1.17245482603054	0.000139882697410885	0.000207985265987671	0.672560610226963	1
ARHGAP45	EFHD2	EFHD2	0.000205813428023632	1.93300520169819	0.314936153126537	171405.2018	0	0.314936153126537	0.9115434978482	1.93300520169819	1.07332617047215	0.000205813428023632	0.000126738225783802	1	0.615791821752514
ARHGAP45	TRBC1	TRBC1;TRBC2	0.000205678537535655	2.55790813680858	0.0594140763439352	300095.6667	0	0.18756165588296	0.0594140763439352	2.55790813680858	2.51891559854825	0.000188332418041278	0.000205678537535655	0.915663930217462	1
ARHGAP45	EIF3L	EIF3L	0.000200763256216215	1.02445857053952	0.946678990810975	382845.9506	0	0.379931578460753	0.946678990810975	0.476138280507574	1.02445857053952	8.41371330239516e-05	0.000200763256216215	0.419086313948499	1
ARHGAP45	PPP2R2A	PPP2R2A	0.00018944258253537	1.63027767806105	0.319141139019107	158854.6084	0	0.368077997167807	0.319141139019107	1.63027767806105	1.60765912016317	0.000173224771969209	0.00018944258253537	0.914391947422203	1
ARHGAP45	CD47	CD47	0.0001876427892346	1.42361809961798	0.459767211228612	NA	0	0.459767211228612	0.541646895395187	1.42361809961798	1.35144015379209	0.000178235144093678	0.0001876427892346	0.949864073225002	1
ARHGAP45	EIF3F	EIF3F	0.000186908698026553	1.36874273618801	0.289309435671168	337994.828	0	0.900020409297401	0.289309435671168	1.08245394301214	1.36874273618801	0.000133285188590452	0.000186908698026553	0.713103188870947	1
ARHGAP45	RPL21	RPL21	0.000185487215910397	1.85652591527823	0.0720458695286833	1855723.036	0	0.0879342452090148	0.0720458695286833	1.72573148309871	1.85652591527823	0.000155471564230327	0.000185487215910397	0.83817940480292	1
ARHGAP45	RPL19	RPL19	0.000178329829434561	1.23870248557142	0.591307066523347	797732.7788	0	0.893577836706523	0.591307066523347	0.980077534542371	1.23870248557142	0.000127227853081865	0.000178329829434561	0.713441231258241	1
ARHGAP45	RPL18A	RPL18A	0.000172059624566661	2.69894414815124	0.0739872759592476	1557695.357	0	0.475163707992735	0.0739872759592476	1.41778112032835	2.69894414815124	8.15002688919236e-05	0.000172059624566661	0.473674571226022	1
ARHGAP45	RBBP7	RBBP7	0.000171564464238939	1.38913536626042	0.164489568856055	446830.6401	0	0.77665984118352	0.164489568856055	0.774220399112209	1.38913536626042	8.62208220589194e-05	0.000171564464238939	0.502556414822822	1
ARHGAP45	AP2B1	AP2B1;AP1B1	0.000170431340356131	1.06035397371346	0.871822157343022	198596.2396	0	0.389833782336865	0.871822157343022	0.470589583950884	1.06035397371346	6.82033459074144e-05	0.000170431340356131	0.400180775231232	1
ARHGAP45	BCAT2	BCAT2	0.000165250191311311	1.40559699814426	0.729528516166054	66638.53157	0	0.729528516166054	0.362481990743511	1.40559699814426	0.407795612668129	0.000165250191311311	5.31690523487277e-05	1	0.321748809649265
ARHGAP45	HNRNPC	HNRNPC;HNRNPCL4;HNRNPCL1;HNRNPCL3;HNRNPCL2	0.000159311272753765	1.43081114591012	0.191812342429312	4232543.955	0	0.800616080262162	0.191812342429312	0.828174895206615	1.43081114591012	8.31478517938246e-05	0.000159311272753765	0.521920705023427	1
ARHGAP45	GTF2I	GTF2I	0.000155161147552418	1.49726791476497	0.779147505066034	114663.19	0	0.434566941511328	0.779147505066034	0.531063089892082	1.49726791476497	4.96242963850886e-05	0.000155161147552418	0.319824241879393	1
ARHGAP45	RPL13	RPL13	0.000154395539890565	1.65537276235201	0.285068490019615	2270737.693	0	0.6285702686277	0.285068490019615	1.23423578124841	1.65537276235201	0.00010380107647188	0.000154395539890565	0.672306185434199	1
ARHGAP45	ILF3	ILF3	0.000153241986193077	1.66141156508752	0.0666785811503199	700612.0198	0	0.225728174308023	0.0666785811503199	0.564184368246417	1.66141156508752	4.69230648877392e-05	0.000153241986193077	0.306202406099192	1
ARHGAP45	HMCN1	HMCN1	0.000152644929800307	5.83282483982516	0.339133792251782	NA	0	0.339133792251782	0.430705028917976	5.83282483982516	0.881934464602152	0.000152644929800307	2.5596169889315e-05	1	0.167684376564622
ARHGAP45	VDAC3	VDAC3	0.000151695852653975	1.05205205188347	0.872699691279611	367721.8926	0	0.872699691279611	0.907147171023993	1.05205205188347	0.961133359348354	0.000149724221344304	0.000151695852653975	0.987002734252935	1
ARHGAP45	CCT6B	CCT6B	0.000144900392284019	2.58701727158079	0.152389564603655	NA	0	0.721845252475154	0.152389564603655	0.87027942090166	2.58701727158079	4.39535266006577e-05	0.000144900392284019	0.303336146354279	1
ARHGAP45	MLEC	MLEC	0.000142512148699111	2.30466968612643	0.0553733210348445	89450.02673	0	0.0553733210348445	0.205269041263484	2.30466968612643	2.00674386031356	0.000142512148699111	0.00013761645377312	1	0.965647174850148
ARHGAP45	RPL6	RPL6	0.000140167420609016	1.0835798117798	0.85165317516351	2930368.015	0	0.85165317516351	0.951015402332459	1.0835798117798	0.994979595918954	0.000137644413930873	0.000140167420609016	0.982000049175619	1
ARHGAP45	FAM195B	FAM195B	0.00013899432901824	2.3501021964757	0.233203671770062	NA	0	0.493154658600182	0.233203671770062	1.48793597617007	2.3501021964757	7.93522703138751e-05	0.00013899432901824	0.570902934489231	1
ARHGAP45	RPLP1	RPLP1	0.000138972918243474	1.87186487562875	0.196094253015778	1726706.234	0	0.62223986339402	0.196094253015778	1.2546694354841	1.87186487562875	8.39942931670364e-05	0.000138972918243474	0.604393246027133	1
ARHGAP45	PSMD14	PSMD14	0.000135071549657407	1.2361012924159	0.0896141053105717	200107.8717	0	0.833451063834307	0.0896141053105717	1.04132849347659	1.2361012924159	0.000102603541944839	0.000135071549657407	0.759623638028	1
ARHGAP45	PPM1F	PPM1F	0.000134922128399177	1.08635401612953	0.901984012928002	29294.62393	0	0.958197503891848	0.901984012928002	1.08635401612953	1.00284392820337	0.000131791071104595	0.000134922128399177	0.976793596930822	1
ARHGAP45	SNRPD1	SNRPD1	0.000131482905176665	1.05887639816663	0.829018426355657	3186567.83	0	0.829018426355657	0.300611454296286	1.05887639816663	0.747134767697277	0.000131482905176665	0.00010288645192798	1	0.782508203554965
ARHGAP45	ARPC4	ARPC4	0.000130442662119501	1.33457835850832	0.642599051616853	790775.3426	0	0.642599051616853	0.472892142733692	1.33457835850832	0.569178582169146	0.000130442662119501	6.16963321093195e-05	1	0.472976640516569
ARHGAP45	SF3A1	SF3A1	0.000129648264502901	1.42172305395056	0.0536505056391886	281824.4508	0	0.581827553521088	0.0536505056391886	0.666913325779882	1.42172305395056	5.48385390525653e-05	0.000129648264502901	0.42297935311998	1
ARHGAP45	PSMD8	PSMD8	0.000126247364465068	1.15624116961144	0.708551871089738	93036.38105	0	0.666495883177427	0.708551871089738	0.780182096248056	1.15624116961144	7.68129864541737e-05	0.000126247364465068	0.608432396031741	1
ARHGAP45	LOXHD1	LOXHD1	0.000124787171027163	1.36612837417423	0.466699429757222	NA	0	0.466699429757222	0.795775808741233	1.36612837417423	0.920562286832346	0.000124787171027163	9.32538621440896e-05	1	0.747303279467654
ARHGAP45	SUPV3L1	SUPV3L1	0.000124673434949669	4.74603295464852	0.36218483328952	5377.530966	0	0.36218483328952	0.445750273662409	4.74603295464852	1.38640433146208	0.000124673434949669	4.0389483831434e-05	1	0.323962228583334
ARHGAP45	HNRNPUL1	HNRNPUL1	0.000123707480540112	1.03571706903597	0.931563990267766	259065.9254	0	0.00612341331612818	0.931563990267766	0.243815182343361	1.03571706903597	2.6259131205277e-05	0.000123707480540112	0.212267933116321	1
ARHGAP45	EIF5	EIF5	0.000122924970055287	1.3444198062849	0.262602352501641	125421.743	0	0.842307670797171	0.262602352501641	0.9543107555603	1.3444198062849	7.8679176730364e-05	0.000122924970055287	0.640058538919935	1
ARHGAP45	SPRR2E	SPRR2E;SPRR2F;SPRR2A	0.000122524047860345	1.29844263019533	0.741656867640697	NA	0	0.741656867640697	0.644152173654401	1.29844263019533	0.727690260428173	0.000122524047860345	7.61518316341835e-05	1	0.62152559406936
ARHGAP45	EIF2S3L	EIF2S3L;EIF2S3	0.000122307702900395	2.01853406985757	0.11676732220629	NA	0	0.11676732220629	0.796276944404913	2.01853406985757	1.10515624999948	0.000122307702900395	7.42637081089838e-05	1	0.607187497989908
ARHGAP45	BCCIP	BCCIP	0.000121288555520159	1.23324870935567	0.476287254773936	133017.261	0	0.795792728754236	0.476287254773936	0.87963414821224	1.23324870935567	7.8007437926025e-05	0.000121288555520159	0.643155799749461	1
ARHGAP45	COX4I1	COX4I1	0.000120576484704993	3.07579417667022	0.0441429636673242	450937.5594	0	0.0441429636673242	0.158981253739562	3.07579417667022	2.89770136088122	0.000115406705398767	0.000120576484704993	0.957124481453626	1
ARHGAP45	ATAD3C	ATAD3C;ATAD3B	0.000119839821433297	1.77992244810822	0.0972290883874337	NA	0	0.137301842981719	0.0972290883874337	1.65174637532247	1.77992244810822	0.000100278589017956	0.000119839821433297	0.836771849445476	1
ARHGAP45	COPE	COPE	0.000119398703539372	1.75916429742174	0.0673889711247914	152553.2053	0	0.0673889711247914	0.067846746802433	1.59887701154419	1.75916429742174	9.78527524743945e-05	0.000119398703539372	0.819546189143731	1
ARHGAP45	YTHDF3	YTHDF3;YTHDF1	0.000114843957672515	2.52704896977786	0.38812313019154	4236.799496	0	0.89314619621259	0.38812313019154	1.00823966894995	2.52704896977786	4.13164550903401e-05	0.000114843957672515	0.359761679479532	1
ARHGAP45	DDX17	DDX17	0.000114044194735034	1.22484903671672	0.697055177901171	459691.126	0	0.634644037102922	0.697055177901171	0.731817846788604	1.22484903671672	6.14410167016949e-05	0.000114044194735034	0.538747428963348	1
ARHGAP45	RPL29	RPL29	0.000109083190361683	1.56302456210762	0.225182692141413	1408180.082	0	0.731689082596014	0.225182692141413	0.838522835518845	1.56302456210762	5.27681297654935e-05	0.000109083190361683	0.483742083363462	1
ARHGAP45	RPS23	RPS23	0.000108616890288762	1.29226168965613	0.57812674652309	2011645.516	0	0.892232610034283	0.57812674652309	0.930126115767179	1.29226168965613	7.04942205657196e-05	0.000108616890288762	0.649017113068769	1
ARHGAP45	RHOG	RHOG	0.000108391206551831	1.41857795032716	0.438012290857558	315817.2421	0	0.816933973789835	0.438012290857558	1.09542861577162	1.41857795032716	7.54726686433014e-05	0.000108391206551831	0.69629881467563	1
ARHGAP45	RPL34	RPL34	0.000107789423594012	1.62633745499287	0.324639486831955	878262.3334	0	0.797677789557004	0.324639486831955	1.13703480074765	1.62633745499287	6.79522782291631e-05	0.000107789423594012	0.630416936684854	1
ARHGAP45	ARF4	ARF4	0.000107150251036694	1.34822060239609	0.487678218182847	130873.2902	0	0.53169071138009	0.487678218182847	1.33504674761776	1.34822060239609	9.56739017864495e-05	0.000107150251036694	0.892894798292962	1
ARHGAP45	IGKC	IGKC	0.000106814988590364	1.30669779671289	0.617465645389981	NA	0	0.617465645389981	0.132845174202998	1.30669779671289	0.419402209185352	0.000106814988590364	3.80209508875763e-05	1	0.355951457649702
ARHGAP45	APMAP	APMAP	0.000106133986097557	1.53716521210049	0.175838129481392	83100.99366	0	0.175838129481392	0.334171218314154	1.53716521210049	1.50818486706513	9.75405551655914e-05	0.000106133986097557	0.919032241716932	1
ARHGAP45	HCLS1	HCLS1	0.00010523690201246	1.09988384452202	0.885466917028083	83717.8258	0	0.885466917028083	0.547738009037624	1.09988384452202	0.655444679355401	0.00010523690201246	6.95492570232761e-05	1	0.660882786297163
ARHGAP45	SNX1	SNX1	0.000104002801135622	1.5146979914016	0.092302886313944	53098.61638	0	0.0107413992615829	0.092302886313944	0.35844218804313	1.5146979914016	2.21923291880959e-05	0.000104002801135622	0.213382033423855	1
ARHGAP45	UCHL5	UCHL5	0.000100598224560258	1.44410079186222	0.476188119765769	135036.0857	0	0.476188119765769	0.727495507048227	1.44410079186222	1.11419622990952	0.000100598224560258	8.60775139233064e-05	1	0.855656392541463
ARHGAP45	ITGB4	ITGB4	0.000100584442470483	3.93485795613935	0.482816613667846	NA	0	0.482816613667846	0.412932205421766	3.93485795613935	0.920144761232993	0.000100584442470483	2.60851376134183e-05	1	0.259335708114833
ARHGAP45	POLDIP3	POLDIP3	0.000100281563635309	1.82486042269252	0.537761192938261	141391.8648	0	0.394434818640511	0.537761192938261	0.622245959481212	1.82486042269252	3.08331793490407e-05	0.000100281563635309	0.30746608081592	1
ARHGAP45	PPP6C	PPP6C	9.76797788942188e-05	1.22727988169566	0.398318185166454	212193.9604	0	0.398318185166454	0.56981103493106	1.16034413965456	1.22727988169566	8.32746172410627e-05	9.76797788942188e-05	0.852526676286235	1
ARHGAP45	PPT1	PPT1	9.73336861552311e-05	1.61503234874826	0.322059928870789	147680.7592	0	0.819350541959831	0.322059928870789	1.11476579929666	1.61503234874826	6.05801523003864e-05	9.73336861552311e-05	0.622396568889532	1
ARHGAP45	RPL35	RPL35	9.64872146203374e-05	1.29670489659628	0.435334449534911	1500864.5	0	0.435334449534911	0.81582830651659	1.29670489659628	0.906831718792259	9.64872146203374e-05	7.48325495125646e-05	1	0.775569590302916
ARHGAP45	MYL12A	MYL12A;MYL12B	9.55709431610482e-05	1.1457817825731	0.534285713565547	741478.581	0	0.818555683118701	0.534285713565547	0.880714299290868	1.1457817825731	6.62405280547495e-05	9.55709431610482e-05	0.693103215933806	1
ARHGAP45	SERBP1	SERBP1	9.43906393998844e-05	1.02851886765095	0.874931962778169	1190222.207	0	0.789084808810358	0.874931962778169	0.793727009545754	1.02851886765095	6.56829429449564e-05	9.43906393998844e-05	0.695862888126986	1
ARHGAP45	RPS5	RPS5	9.25829020847218e-05	1.29567712807721	0.603719618205923	2498890.879	0	0.705478388175405	0.603719618205923	0.779969761225055	1.29567712807721	5.02546835362826e-05	9.25829020847218e-05	0.542807391048241	1
ARHGAP45	TSPYL2	TSPYL2	9.20036604997668e-05	4.21645406336184	0.292246761519929	NA	0	0.412211443082056	0.292246761519929	4.21645406336184	1.31284564344115	9.20036604997668e-05	3.17692250850156e-05	1	0.345303925000855
ARHGAP45	ATP5H	ATP5H	9.18700325064137e-05	3.75206994588745	0.0987500740818628	729058.232	0	0.0987500740818628	0.207497949306699	3.75206994588745	2.90212811118171	9.18700325064137e-05	7.88051762943497e-05	1	0.857789794390767
ARHGAP45	PFKL	PFKL	9.13388280774814e-05	2.30545764222172	0.638080759040515	65507.04439	0	0.638080759040515	0.166630967303471	2.30545764222172	0.597278008620848	9.13388280774814e-05	2.62427916888081e-05	1	0.287312550874275
ARHGAP45	KRAS	KRAS;HRAS;NRAS	8.99929879057921e-05	1.21107904318741	0.590996648936249	NA	0	0.870101036772989	0.590996648936249	0.942862594173419	1.21107904318741	6.31755989344628e-05	8.99929879057921e-05	0.702005794058059	1
ARHGAP45	ACADVL	ACADVL	8.97271260997491e-05	1.53154227099519	0.260907799653235	202500.6875	0	0.260907799653235	0.373139555273797	1.32306230577678	1.53154227099519	6.98939919389715e-05	8.97271260997491e-05	0.77896166942058	1
ARHGAP45	KLK15	KLK15	8.94740680205099e-05	1.06988968707993	0.843766439725596	NA	0	0.80335399597175	0.843766439725596	0.988803156824937	1.06988968707993	7.45646194257769e-05	8.94740680205099e-05	0.83336570109548	1
ARHGAP45	ACOX1	ACOX1	8.89180629965676e-05	2.56893747217777	0.573379635322406	48473.55713	0	0.57487470071134	0.573379635322406	2.56893747217777	1.11350488031153	8.89180629965676e-05	4.27428823527265e-05	1	0.480699656653299
ARHGAP45	EIF3C	EIF3C;EIF3CL	8.80776064173726e-05	1.42389402795639	0.303672387713103	329453.0203	0	0.187091764183246	0.303672387713103	0.50310103959584	1.42389402795639	2.8061302742558e-05	8.80776064173726e-05	0.318597471979247	1
ARHGAP45	PRPS1	PRPS1;PRPS1L1	8.72860807861033e-05	1.04383186066923	0.89133890727643	103119.9147	0	0.89133890727643	0.944725063746169	1.04383186066923	0.969777008625045	8.47165844577728e-05	8.72860807861033e-05	0.970562358795476	1
ARHGAP45	GLB1	GLB1	8.69404329960011e-05	1.15312887700985	0.731890663792009	8253.657518	0	0.731890663792009	0.907748421487423	1.15312887700985	0.996488063928867	8.69404329960011e-05	8.33203858810285e-05	1	0.958361754246852
ARHGAP45	ANXA4	ANXA4	8.57993253500795e-05	1.29082349962586	0.72415045403671	8508.348406	0	0.76958878122808	0.72415045403671	0.8192847649222	1.29082349962586	4.91039770303757e-05	8.57993253500795e-05	0.57231192471527	1
ARHGAP45	RPA3	RPA3	8.57149752137557e-05	1.67723366940117	0.0982957934056683	318365.0533	0	0.68058608458325	0.0982957934056683	0.87793384176318	1.67723366940117	4.04566297760671e-05	8.57149752137557e-05	0.471990217289062	1
ARHGAP45	ARPC2	ARPC2	8.56111813260295e-05	1.22260043701229	0.769825506645181	446992.0973	0	0.769825506645181	0.56891915005368	1.22260043701229	0.737498560798335	8.56111813260295e-05	5.72719988982748e-05	1	0.668978023795375
ARHGAP45	HNRNPA0	HNRNPA0	8.51817189829119e-05	1.10930473499756	0.798590816311806	954383.9547	0	0.418524990350602	0.798590816311806	0.56786276226197	1.10930473499756	3.93191121898364e-05	8.51817189829119e-05	0.461590968805456	1
ARHGAP45	PABPC4	PABPC4	8.45037999182605e-05	2.12264193890948	0.241599884228581	158192.8114	0	0.603033590563576	0.241599884228581	1.12243543037043	2.12264193890948	4.02926326159685e-05	8.45037999182605e-05	0.476814446864438	1
ARHGAP45	FBXO21	FBXO21	8.37464916709465e-05	1.44887611312308	0.21879177436801	4699.449415	0	0.21879177436801	0.411243206035995	1.44887611312308	1.42435819368919	7.68145403259804e-05	8.37464916709465e-05	0.917226964298362	1
ARHGAP45	KPNA3	KPNA3	8.26316589968786e-05	2.07448930770251	0.0964739323388859	173053.012	0	0.420391639519468	0.0964739323388859	1.47543111846245	2.07448930770251	5.29930589906541e-05	8.26316589968786e-05	0.641316653132378	1
ARHGAP45	USP11	USP11	8.25429505943017e-05	1.48835518304513	0.339076387226373	76440.20085	0	0.339076387226373	0.352447571761788	1.48835518304513	1.27457197138314	8.25429505943017e-05	7.83922247249022e-05	1	0.949714350656057
ARHGAP45	HADHA	HADHA	8.20044953749725e-05	1.87376508762423	0.313226285293867	174899.1541	0	0.313226285293867	0.473319429789511	1.87376508762423	1.64617143270485	8.20044953749725e-05	7.98974280300222e-05	1	0.974305465385579
ARHGAP45	DHCR7	DHCR7	8.20038903466242e-05	1.00183833728536	0.994544929177597	195060.0553	0	0.994544929177597	0.611811691283412	1.00183833728536	0.851743620988329	8.20038903466242e-05	7.73180549029279e-05	1	0.942858376305202
ARHGAP45	NONO	NONO	8.18258252500846e-05	1.88417474173086	0.198469740754593	1117110.795	0	0.198469740754593	0.827862252853185	1.88417474173086	0.973953249722362	8.18258252500846e-05	4.6907528196194e-05	1	0.573260679654991
ARHGAP45	DEF6	DEF6	8.17955621728928e-05	2.88851127905022	0.244984337409946	46696.43388	0	0.480099969033834	0.244984337409946	2.00831112724238	2.88851127905022	5.12804051355842e-05	8.17955621728928e-05	0.626933830801137	1
ARHGAP45	GNAI3	GNAI3	8.14261946618497e-05	1.16371598392489	0.618923113919509	45290.01286	0	0.618923113919509	0.938019032791086	1.16371598392489	0.983462726926944	8.14261946618497e-05	7.63150626879894e-05	1	0.937229880444665
ARHGAP45	LYZ	LYZ	8.12476549743961e-05	1.02152529939859	0.935879730670473	NA	0	0.935879730670473	0.803791123125871	1.02152529939859	0.878604763854977	8.12476549743961e-05	7.74979978059022e-05	1	0.953849041308631
ARHGAP45	ERGIC1	ERGIC1	8.10590861569933e-05	2.03355512529008	0.143497546463903	177842.9321	0	0.160198329259482	0.143497546463903	2.02965342243223	2.03355512529008	7.29511963157371e-05	8.10590861569933e-05	0.899975558254469	1
ARHGAP45	IFI16	IFI16	8.10503513010762e-05	1.35279437700838	0.467588225856517	643115.2823	0	0.754825052905181	0.467588225856517	0.934366876337767	1.35279437700838	5.04783703328882e-05	8.10503513010762e-05	0.622802610014325	1
ARHGAP45	CAPRIN1	CAPRIN1	8.10503454474671e-05	1.20491579112615	0.504545010045884	242606.0411	0	0.485481552872892	0.504545010045884	0.722917650293429	1.20491579112615	4.38482011787823e-05	8.10503454474671e-05	0.540999559430658	1
ARHGAP45	ANP32E	ANP32E	8.0919886058823e-05	1.01496274476815	0.858862551701808	659329.634	0	0.569238191878794	0.858862551701808	0.632207912424971	1.01496274476815	4.54495792851806e-05	8.0919886058823e-05	0.561661434522313	1
ARHGAP45	FUBP1	FUBP1	8.01619958766905e-05	1.09378594466181	0.799398910327162	395405.9641	0	0.560027754405211	0.799398910327162	0.761217531642815	1.09378594466181	5.03048368261258e-05	8.01619958766905e-05	0.627539724728254	1
ARHGAP45	PDHB	PDHB	8.01242977798325e-05	1.3248291482203	0.565549795217989	71887.16629	0	0.677757801542056	0.565549795217989	1.28478265707541	1.3248291482203	7.00646257247397e-05	8.01242977798325e-05	0.874449170428488	1
ARHGAP45	HDAC2	HDAC2;HDAC1	7.80904482439034e-05	2.10368207492084	0.362288931213673	135678.8253	0	0.362288931213673	0.471017901300167	2.10368207492084	1.6513005017225	7.80904482439034e-05	6.79796842324545e-05	1	0.870524958700845
ARHGAP45	BST2	BST2	7.78578758841894e-05	1.63295538882297	0.510458017189617	NA	0	0.510458017189617	0.781630654793175	1.63295538882297	1.14990546757658	7.78578758841894e-05	6.080308160401e-05	1	0.780949658766087
ARHGAP45	CYB5R3	CYB5R3	7.64181073931746e-05	1.52143580977925	0.288437335585011	341025.7753	0	0.288437335585011	0.662905557822031	1.52143580977925	1.20243230603442	7.64181073931746e-05	6.69789755094301e-05	1	0.876480428451601
ARHGAP45	BCLAF1	BCLAF1	7.62034433950616e-05	1.14467540736817	0.827140028970857	87746.35115	0	0.189746388939759	0.827140028970857	0.642416098915873	1.14467540736817	3.8563233213974e-05	7.62034433950616e-05	0.506056307902657	1
ARHGAP45	RPS2	RPS2	7.59740968668313e-05	1.35963738868601	0.384121490128858	2552507.494	0	0.43208319233061	0.384121490128858	0.654775730685835	1.35963738868601	3.29913282233572e-05	7.59740968668313e-05	0.43424442782367	1
ARHGAP45	SEC16A	SEC16A	7.57030846657699e-05	1.97758973144534	0.342818710085286	14024.5642	0	0.320669299892307	0.342818710085286	0.641558622078069	1.97758973144534	2.21451437019658e-05	7.57030846657699e-05	0.292526305892776	1
ARHGAP45	CD59	CD59	7.53168873116999e-05	1.25555010541733	0.712477342389223	82310.33427	0	0.712477342389223	0.844259221784222	1.25555010541733	1.12519378896375	7.53168873116999e-05	7.48550080492492e-05	1	0.993867520566281
ARHGAP45	EBP	EBP	7.52610028090063e-05	1.5682965748231	0.20990223888377	451223.8181	0	0.20990223888377	0.580892333037385	1.5682965748231	0.791565770459969	7.52610028090063e-05	4.21273395722588e-05	1	0.559749910311022
ARHGAP45	LAMTOR1	LAMTOR1	7.49062798014874e-05	1.59024248875343	0.411462464798519	82343.7027	0	0.411462464798519	0.508320096214934	1.59024248875343	1.36301401115657	7.49062798014874e-05	7.12017087977098e-05	1	0.950543919500538
ARHGAP45	HNRNPR	HNRNPR	7.32212553107273e-05	1.48506326992008	0.0516256380536104	998915.4593	0	0.504765527349773	0.0516256380536104	0.788578805283641	1.48506326992008	3.50592073452815e-05	7.32212553107273e-05	0.478811885927134	1
ARHGAP45	TNKS2	TNKS2	7.25599174188795e-05	2.52027229472396	0.171852118150583	NA	0	0.468070278617478	0.171852118150583	1.72894778476483	2.52027229472396	4.48844565515904e-05	7.25599174188795e-05	0.61858472484854	1
ARHGAP45	PPID	PPID	7.23752752934812e-05	1.97959297606876	0.064708140801125	135696.0391	0	0.064708140801125	0.62806918393154	1.97959297606876	1.13669686513969	7.23752752934812e-05	4.60886733800309e-05	1	0.636801355064166
ARHGAP45	COPA	COPA	7.22732487119394e-05	2.32505683719421	0.177027001900846	306262.1989	0	0.177027001900846	0.289871696683672	1.48922272745256	2.32505683719421	4.17415371069647e-05	7.22732487119394e-05	0.577551692374237	1
ARHGAP45	ALYREF	ALYREF	7.12309933728936e-05	1.50408849075343	0.122413953235821	1610214.579	0	0.564947513605573	0.122413953235821	0.721988790774822	1.50408849075343	3.08312297172802e-05	7.12309933728936e-05	0.432834476361701	1
ARHGAP45	TTC1	TTC1	7.07141107623755e-05	2.03377806338141	0.067153923616214	130005.3439	0	0.067153923616214	0.0702397044240274	1.9814027450202	2.03377806338141	6.21212327377604e-05	7.07141107623755e-05	0.87848425254911	1
ARHGAP45	IMMT	IMMT	6.8725343799319e-05	1.46472959227076	0.31151543789761	321955.7141	0	0.31151543789761	0.822147323248893	1.46472959227076	0.900258588105343	6.8725343799319e-05	4.68448614863309e-05	1	0.68162425819389
ARHGAP45	RPS17	RPS17	6.83161234866076e-05	2.08626272976126	0.2473294596452	2466107.653	0	0.548426156240899	0.2473294596452	1.36848147639093	2.08626272976126	4.04071218869511e-05	6.83161234866076e-05	0.591472698167254	1
ARHGAP45	FAR1	FAR1	6.83160204100852e-05	3.08719217750834	0.139267157835896	18411.20812	0	0.139267157835896	0.166751584880518	3.08719217750834	2.73603253712047	6.83160204100852e-05	6.71452620381746e-05	1	0.982862608728043
ARHGAP45	EIF3D	EIF3D	6.81694795619225e-05	1.40264067478957	0.187315141844873	331612.5919	0	0.583521267929074	0.187315141844873	0.824336293724059	1.40264067478957	3.61254071235424e-05	6.81694795619225e-05	0.529935204958217	1
ARHGAP45	SF3B2	SF3B2	6.77263160306233e-05	1.53081513872461	0.210313851069655	249885.3236	0	0.592421545942197	0.210313851069655	1.06720985482344	1.53081513872461	4.25744759103509e-05	6.77263160306233e-05	0.628625302623877	1
ARHGAP45	C14orf166	C14orf166	6.69617588320022e-05	1.23249000837902	0.477504595855164	507446.5293	0	0.0993776101393111	0.477504595855164	0.615384036960852	1.23249000837902	3.01477184603056e-05	6.69617588320022e-05	0.450222918067938	1
ARHGAP45	COPG2	COPG2;COPG1	6.67516729518588e-05	1.46573804528244	0.273987093672934	63397.15241	0	0.695150058566819	0.273987093672934	0.873904394748207	1.46573804528244	3.5886780342659e-05	6.67516729518588e-05	0.537616193807465	1
ARHGAP45	ARMT1	ARMT1	6.65153661610044e-05	1.21644059545815	0.743844295554795	26895.47476	0	0.165683452464087	0.743844295554795	0.479648463173142	1.21644059545815	2.36493341452974e-05	6.65153661610044e-05	0.355546928630789	1
ARHGAP45	ATP5D	ATP5D	6.63825218256569e-05	2.10270355189788	0.334791552598411	259487.1932	0	0.334791552598411	0.430650921756911	2.10270355189788	1.36192988535557	6.63825218256569e-05	4.76832303312114e-05	1	0.718310016248611
ARHGAP45	XPO1	XPO1	6.5924905211739e-05	1.14585638868437	0.710455011441524	262381.0059	0	0.765845912299555	0.710455011441524	0.828621050436181	1.14585638868437	4.29872897532125e-05	6.5924905211739e-05	0.652064490880116	1
ARHGAP45	PDHA1	PDHA1	6.59236457457033e-05	1.14689703871365	0.762578690332322	100063.9518	0	0.586771210709483	0.762578690332322	0.859150961298072	1.14689703871365	4.45298308174073e-05	6.59236457457033e-05	0.675475852612559	1
ARHGAP45	ACSF3	ACSF3	6.58059632301469e-05	1.46375649172248	0.729128733429197	153396.5828	0	0.729128733429197	0.150296712223677	1.46375649172248	0.511207283567225	6.58059632301469e-05	2.54875839948939e-05	1	0.387314199865971
ARHGAP45	USMG5	USMG5	6.53422299064429e-05	2.29770798701976	0.061738499100722	421950.4191	0	0.231478712999889	0.061738499100722	1.82766874419228	2.29770798701976	4.68663769769461e-05	6.53422299064429e-05	0.717244836058541	1
ARHGAP45	KPNA2	KPNA2	6.50417064119552e-05	1.47672565810407	0.302537076259151	357639.0378	0	0.484567763538608	0.302537076259151	0.902408257952235	1.47672565810407	3.58393352726826e-05	6.50417064119552e-05	0.551020833397063	1
ARHGAP45	SDF2L1	SDF2L1	6.42578355744629e-05	1.50469577351218	0.392575515256154	98919.01106	0	0.191576951378116	0.392575515256154	0.636617845683495	1.50469577351218	2.45143837128883e-05	6.42578355744629e-05	0.381500302550351	1
ARHGAP45	LAMTOR3	LAMTOR3	6.41122476319644e-05	2.32213483331518	0.34816570711656	124905.9599	0	0.34816570711656	0.658340303455337	2.32213483331518	1.12960599208745	6.41122476319644e-05	3.45872296594881e-05	1	0.5394792872968
ARHGAP45	ATP1A1	ATP1A1	6.38010710198787e-05	1.61880888597998	0.140990793656585	141141.9416	0	0.651828860727511	0.140990793656585	0.968426000774066	1.61880888597998	3.4416254918783e-05	6.38010710198787e-05	0.539430676768104	1
ARHGAP45	HSPB1	HSPB1	6.33459170068956e-05	1.18268127201167	0.681030588438176	NA	0	0.245291067564599	0.681030588438176	0.635140468997919	1.18268127201167	3.06750636336349e-05	6.33459170068956e-05	0.484246895191299	1
ARHGAP45	MOGS	MOGS	6.28213654362335e-05	2.22573852278359	0.324589177346746	14386.12382	0	0.324589177346746	0.366974118368967	1.65938658854342	2.22573852278359	4.22323826529081e-05	6.28213654362335e-05	0.672261456904752	1
ARHGAP45	DDX3Y	DDX3Y;DDX3X	6.28100180311873e-05	1.55233190232834	0.16917849883492	NA	0	0.246337979814175	0.16917849883492	1.43907220848828	1.55233190232834	5.25039164975279e-05	6.28100180311873e-05	0.83591627806026	1
ARHGAP45	LAMTOR4	LAMTOR4	6.04553720194204e-05	1.84239688642154	0.223359829571137	NA	0	0.223359829571137	0.419061522071444	1.84239688642154	1.72568338072451	5.81998347566532e-05	6.04553720194204e-05	0.962690871176136	1
ARHGAP45	DHPS	DHPS	6.03787824237832e-05	1.08067598500506	0.772424396780903	116407.6109	0	0.772424396780903	0.697129445661196	1.08067598500506	0.787742032647046	6.03787824237832e-05	4.88099193989831e-05	1	0.808395224938435
ARHGAP45	CENPF	CENPF	6.02989815627582e-05	1.07163482596502	0.918308200432749	1814.613784	0	0.176896052930603	0.918308200432749	0.464291188112356	1.07163482596502	2.35569130304671e-05	6.02989815627582e-05	0.390668505834537	1
ARHGAP45	SCFD1	SCFD1	6.0236292188455e-05	1.570988380873	0.0687952533044279	22834.95842	0	0.0687952533044279	0.436701161807494	1.570988380873	1.30623878914679	6.0236292188455e-05	5.55447549610245e-05	1	0.922114442025206
ARHGAP45	DHX9	DHX9	5.97244922828505e-05	1.34120511578763	0.627717353957006	1089340.903	0	0.312036174693308	0.627717353957006	0.601763755974315	1.34120511578763	2.41628451781926e-05	5.97244922828505e-05	0.404571797174252	1
ARHGAP45	RBM25	RBM25	5.94095736909221e-05	2.15143821252943	0.105021597540588	97588.65961	0	0.650676872626503	0.105021597540588	1.12071432024626	2.15143821252943	2.79053361515076e-05	5.94095736909221e-05	0.469711099034053	1
ARHGAP45	SNAP23	SNAP23	5.93554198858847e-05	1.41020325741287	0.327068609995567	42571.21037	0	0.641465612575476	0.327068609995567	0.973947749507902	1.41020325741287	3.69640122645874e-05	5.93554198858847e-05	0.622757152348574	1
ARHGAP45	ATP6V1H	ATP6V1H	5.88079548085459e-05	1.9178562957222	0.115631530840632	44847.19667	0	0.197534502749234	0.115631530840632	1.63020097580949	1.9178562957222	4.50739835068877e-05	5.88079548085459e-05	0.76646065406678	1
ARHGAP45	LAMTOR2	LAMTOR2	5.82466302284744e-05	2.3229596007787	0.191690662540913	15926.33012	0	0.191690662540913	0.278866433036481	2.3229596007787	1.60046774566833	5.82466302284744e-05	4.4505255132919e-05	1	0.764082917043367
ARHGAP45	PPP4C	PPP4C	5.72408324325523e-05	1.01342004890364	0.732455067486436	47503.57713	0	0.728390532938823	0.732455067486436	0.856280358522141	1.01342004890364	4.36111170201049e-05	5.72408324325523e-05	0.761888238985561	1
ARHGAP45	SNX6	SNX6	5.6214837797274e-05	1.34327009892138	0.365744371659911	38004.62687	0	0.64611252665683	0.365744371659911	0.974158927298067	1.34327009892138	3.67605675931902e-05	5.6214837797274e-05	0.653929977095349	1
ARHGAP45	ARCN1	ARCN1	5.60420188940229e-05	1.0768445887	0.656461428562229	216144.4781	0	0.589525272396105	0.656461428562229	0.814789700822696	1.0768445887	3.82358766734209e-05	5.60420188940229e-05	0.682271578147926	1
ARHGAP45	CIAO1	CIAO1	5.59314403291579e-05	1.01694348827393	0.743743435079106	74858.25841	0	0.429732076465304	0.743743435079106	0.799183496041121	1.01694348827393	3.96342340257507e-05	5.59314403291579e-05	0.708621730327385	1
ARHGAP45	GNB2	GNB2;GNB4	5.48446214986527e-05	1.31776190522475	0.399518013504382	200120.324	0	0.698081379946414	0.399518013504382	0.905746999937352	1.31776190522475	3.399137858093e-05	5.48446214986527e-05	0.619775971683295	1
ARHGAP45	ADK	ADK	5.42823347079367e-05	1.19475780483244	0.508980543400017	11693.79923	0	0.592982956603202	0.508980543400017	0.929679731413355	1.19475780483244	3.80870016071379e-05	5.42823347079367e-05	0.701646342443873	1
ARHGAP45	HADHB	HADHB	5.4278716262442e-05	1.50622238203241	0.341032430620052	144702.9163	0	0.395586127449062	0.341032430620052	1.35059989013728	1.50622238203241	4.38866024067791e-05	5.4278716262442e-05	0.808541642631779	1
ARHGAP45	CDV3	CDV3	5.41109850103785e-05	1.35327992644995	0.486311433123856	214269.9238	0	0.486311433123856	0.39902756246266	1.35327992644995	0.662849801456837	5.41109850103785e-05	2.93932867278469e-05	1	0.543203690012467
ARHGAP45	UBAP2L	UBAP2L	5.3963084888718e-05	1.13225492307269	0.625921182320834	105752.8545	0	0.625921182320834	0.690927197764838	1.13225492307269	1.04671224941152	5.26354644086061e-05	5.3963084888718e-05	0.975397617040433	1
ARHGAP45	PRRC1	PRRC1	5.38169388820314e-05	2.25025716266825	0.276562143022939	25825.57021	0	0.276562143022939	0.329656892846507	1.11107491920064	2.25025716266825	2.39604495445669e-05	5.38169388820314e-05	0.445221338156915	1
ARHGAP45	RPL28	RPL28	5.36071267542585e-05	1.22917271137984	0.505276738599351	1701330.809	0	0.415957608714144	0.505276738599351	0.692683669253845	1.22917271137984	2.72401408252864e-05	5.36071267542585e-05	0.508144018801054	1
ARHGAP45	RAB18	RAB18	5.34668591677615e-05	2.06149945247191	0.0484664164312407	95230.32821	0	0.190637987481677	0.0484664164312407	1.76434504371902	2.06149945247191	4.12619501526967e-05	5.34668591677615e-05	0.771729456245602	1
ARHGAP45	SF3A3	SF3A3	5.34218115870535e-05	1.03589114399337	0.89039174646098	364233.4523	0	0.841978593712394	0.89039174646098	0.951704821749953	1.03589114399337	4.42559369709537e-05	5.34218115870535e-05	0.828424489102854	1
ARHGAP45	SRP54	SRP54	5.19450960473014e-05	1.01037331556416	0.698387926238423	73831.36718	0	0.553831137520732	0.698387926238423	0.899280939722999	1.01037331556416	4.16891320774267e-05	5.19450960473014e-05	0.802561459111836	1
ARHGAP45	SF1	SF1	5.15524119601358e-05	1.16791127771063	0.553746237273322	187449.5508	0	0.424220634744612	0.553746237273322	0.686229969774353	1.16791127771063	2.73132636823967e-05	5.15524119601358e-05	0.529815437219841	1
ARHGAP45	EIF4G2	EIF4G2	5.10032177189003e-05	1.25913548851489	0.662716803500781	167077.8176	0	0.668206102728082	0.662716803500781	1.05053479424644	1.25913548851489	3.83707538456773e-05	5.10032177189003e-05	0.752320256677809	1
ARHGAP45	MYL6	MYL6	5.05225655969002e-05	1.02911872612591	0.569549900594638	1675059.654	0	0.876486126350412	0.569549900594638	0.937910252843563	1.02911872612591	4.15189133294618e-05	5.05225655969002e-05	0.821789488299643	1
ARHGAP45	POLR2H	POLR2H	4.99681660947003e-05	1.11507513461555	0.813887282423859	246179.3307	0	0.700796003149333	0.813887282423859	0.903296395100503	1.11507513461555	3.64992831768238e-05	4.99681660947003e-05	0.730450725520921	1
ARHGAP45	THY1	THY1	4.98783630089886e-05	2.19847882566533	0.135616893565289	13164.76413	0	0.135616893565289	0.165085008448445	2.19847882566533	1.41050602519599	4.98783630089886e-05	3.54895155430296e-05	1	0.711521256955325
ARHGAP45	ABHD17B	ABHD17B	4.97892102911152e-05	1.96869648809045	0.263090835763819	NA	0	0.443622744373767	0.263090835763819	1.59416059581243	1.96869648809045	3.63540935718205e-05	4.97892102911152e-05	0.730160076033739	1
ARHGAP45	HSPA1L	HSPA1L	4.95984901898566e-05	1.49904899472053	0.160539662633297	NA	0	0.32318905678387	0.160539662633297	0.709617359781609	1.49904899472053	2.11710130343628e-05	4.95984901898566e-05	0.426847933340772	1
ARHGAP45	CTSA	CTSA	4.95382473477356e-05	1.27055788022353	0.582959577929785	5579.35871	0	0.618967359222528	0.582959577929785	0.850353291754789	1.27055788022353	2.98958123998582e-05	4.95382473477356e-05	0.603489505593595	1
ARHGAP45	RAB8A	RAB8A;RAB13;RAB8B;RAB3B;RAB3D;RAB3A;RAB3C	4.76260214286626e-05	1.33236019208274	0.265079968094942	99723.51316	0	0.265079968094942	0.475391814649359	1.33236019208274	1.22702583968712	4.66312462244123e-05	4.76260214286626e-05	0.979112779644205	1
ARHGAP45	KHDRBS1	KHDRBS1;KHDRBS2	4.72086947745091e-05	1.2250545878344	0.46549816977018	671391.7518	0	0.46549816977018	0.649362077130627	1.2250545878344	1.06153806484766	4.72086947745091e-05	4.5366716208336e-05	1	0.960982217895004
ARHGAP45	CHMP4B	CHMP4B	4.71936931407083e-05	1.45774400449936	0.461500513414155	95670.66055	0	0.259096831584514	0.461500513414155	0.754638011680737	1.45774400449936	2.20295769330586e-05	4.71936931407083e-05	0.466790697379357	1
ARHGAP45	AKAP2	AKAP2	4.67218476872372e-05	2.15531267330506	0.152079236427506	32169.68787	0	0.152079236427506	0.340553730757644	2.15531267330506	1.60892349955801	4.67218476872372e-05	3.8679454666401e-05	1	0.827866545974956
ARHGAP45	CD48	CD48	4.61807916998873e-05	1.41593098588341	0.253345137020086	4595.137567	0	0.253345137020086	0.491684720487804	1.41593098588341	1.21600363723915	4.61807916998873e-05	4.39834592239235e-05	1	0.952418908488112
ARHGAP45	LOR	LOR	4.5719913241526e-05	1.13771734479511	0.848399147460736	NA	0	0.848399147460736	0.556252747801375	1.13771734479511	0.638064507022384	4.5719913241526e-05	2.84361519712513e-05	1	0.621964259228376
ARHGAP45	DSC3	DSC3	4.5355906335423e-05	1.05146452265519	0.855000604916992	NA	0	0.855000604916992	0.686053238132587	1.05146452265519	0.836737879820977	4.5355906335423e-05	4.0027998706088e-05	1	0.882531117558688
ARHGAP45	BAG2	BAG2	4.51005584797712e-05	1.78171384391943	0.366717866568275	33557.93898	0	0.380180763324925	0.366717866568275	1.75866559973837	1.78171384391943	4.0141353600859e-05	4.51005584797712e-05	0.890041164764367	1
ARHGAP45	RBL2	RBL2	4.40371003565639e-05	2.03007593592449	0.342589789875205	NA	0	0.342589789875205	0.427982544424255	2.03007593592449	1.12077635246563	4.40371003565639e-05	2.69625281543891e-05	1	0.612268472176329
ARHGAP45	NUP93	NUP93	4.40010225944006e-05	1.09787817482864	0.567138746441032	235159.2131	0	0.567138746441032	0.702351484299221	1.05037058316076	1.09787817482864	3.79591035597149e-05	4.40010225944006e-05	0.862686849567569	1
ARHGAP45	PTPRCAP	PTPRCAP	4.27874869787122e-05	1.99672274415022	0.0498327250562373	146185.3698	0	0.0498327250562373	0.16551765590438	1.99672274415022	1.6574483957361	4.27874869787122e-05	3.93889361807342e-05	1	0.920571385749556
ARHGAP45	PTPN1	PTPN1	4.27494139526991e-05	1.30707278815815	0.308925944478604	88138.43345	0	0.647527291747191	0.308925944478604	1.0884754222741	1.30707278815815	3.21006479376343e-05	4.27494139526991e-05	0.750902643324016	1
ARHGAP45	RELA	RELA	4.17948095060104e-05	1.31628890412724	0.287803639685591	27612.4953	0	0.417349561537864	0.287803639685591	0.826429347159903	1.31628890412724	2.36614655135364e-05	4.17948095060104e-05	0.566134067679713	1
ARHGAP45	EIF1	EIF1;EIF1B	4.14879645216885e-05	1.67603549148235	0.364214497869039	1040566.938	0	0.364214497869039	0.264578605389567	1.67603549148235	0.738330691347448	4.14879645216885e-05	2.02686610307222e-05	1	0.488543153765145
ARHGAP45	ALDH18A1	ALDH18A1	4.14813765783853e-05	1.01717101726879	0.71526376941944	249345.533	0	0.70762548706412	0.71526376941944	0.772745205804883	1.01717101726879	2.84158257944462e-05	4.14813765783853e-05	0.685026104202455	1
ARHGAP45	KLC1	KLC1;KLC2	4.11648864560792e-05	1.29051453346448	0.459325172318126	38858.12537	0	0.410335120985708	0.459325172318126	0.834697043718919	1.29051453346448	2.40080936535924e-05	4.11648864560792e-05	0.58321777904593	1
ARHGAP45	ABI1	ABI1	4.10288029116671e-05	1.16809788646177	0.452067351806625	44302.41953	0	0.597864656355832	0.452067351806625	0.857955150935212	1.16809788646177	2.71730866005858e-05	4.10288029116671e-05	0.662292942328541	1
ARHGAP45	NEU2	NEU2	4.05160932251851e-05	1.51405923553621	0.441628815850238	NA	0	0.441628815850238	0.532430983922664	1.51405923553621	0.930022016520108	4.05160932251851e-05	2.76002582469405e-05	1	0.681217167053608
ARHGAP45	TMED5	TMED5	4.04405838583127e-05	1.89586138756561	0.20562951387913	14467.41788	0	0.20562951387913	0.205641111974627	1.89586138756561	1.6952325716881	4.04405838583127e-05	4.01028598518419e-05	1	0.991648884010824
ARHGAP45	HMOX2	HMOX2	4.04051796502481e-05	1.60383342874094	0.312897896438021	75976.00871	0	0.434472552397469	0.312897896438021	1.16917885987748	1.60383342874094	2.65597213435023e-05	4.04051796502481e-05	0.657334568820293	1
ARHGAP45	ESYT1	ESYT1	4.02301906896435e-05	1.20185988685697	0.592066140686819	131814.252	0	0.184008107743956	0.592066140686819	0.630136166548856	1.20185988685697	1.90194273362803e-05	4.02301906896435e-05	0.472765030695628	1
ARHGAP45	RANGAP1	RANGAP1	3.92502066824778e-05	1.36591643737052	0.347526700712975	285732.0813	0	0.482060556223068	0.347526700712975	1.13070835174699	1.36591643737052	2.92976776176037e-05	3.92502066824778e-05	0.74643371574099	1
ARHGAP45	CHCHD3	CHCHD3	3.91108770769902e-05	1.68315663136122	0.0532863586473115	242299.7138	0	0.130362456161251	0.0532863586473115	1.45173085083554	1.68315663136122	3.04175274158938e-05	3.91108770769902e-05	0.777725525204063	1
ARHGAP45	RBM33	RBM33	3.87455840757873e-05	1.15561029559256	0.622493040849851	NA	0	0.237696875920017	0.622493040849851	0.709683848204093	1.15561029559256	2.14555923969911e-05	3.87455840757873e-05	0.553755812663023	1
ARHGAP45	AMY1A	AMY1A;AMY2B;AMY2A	3.87306134661732e-05	1.62153694927653	0.159889477374912	NA	0	0.314965052421053	0.159889477374912	1.26669722077397	1.62153694927653	2.72813039131823e-05	3.87306134661732e-05	0.70438605205697	1
ARHGAP45	ILF2	ILF2	3.8160975020499e-05	1.28512102001564	0.561881229469869	1318750.264	0	0.36763171578944	0.561881229469869	0.846423147937783	1.28512102001564	2.26635399832618e-05	3.8160975020499e-05	0.593893106009152	1
ARHGAP45	KIF5B	KIF5B	3.81338318764876e-05	1.07448978458149	0.545664868300843	219463.4453	0	0.368181580177836	0.545664868300843	0.841449283413456	1.07448978458149	2.69278004781839e-05	3.81338318764876e-05	0.706139382095166	1
ARHGAP45	SFXN1	SFXN1	3.80177150276839e-05	1.07508709291797	0.698613034962212	369378.9578	0	0.549106076202851	0.698613034962212	0.946927417650009	1.07508709291797	3.0194221296308e-05	3.80177150276839e-05	0.794214520107824	1
ARHGAP45	ARL6IP5	ARL6IP5	3.78546269228499e-05	1.42551443778362	0.359808717966604	93814.50675	0	0.445667715583182	0.359808717966604	1.34785235856979	1.42551443778362	3.22741231793305e-05	3.78546269228499e-05	0.852580669863877	1
ARHGAP45	ATXN10	ATXN10	3.78035204896622e-05	1.08458016667191	0.702979856237626	289839.0423	0	0.299436412193975	0.702979856237626	0.709576246360908	1.08458016667191	2.23015185194305e-05	3.78035204896622e-05	0.5899323192804	1
ARHGAP45	ISOC1	ISOC1	3.74911781784889e-05	1.07574138795344	0.675178181230062	61587.65138	0	0.675178181230062	0.664032263948218	1.07574138795344	0.85051985441725	3.74911781784889e-05	3.2873117161067e-05	1	0.876822728924757
ARHGAP45	SCP2	SCP2	3.74120135221031e-05	1.08625651125576	0.513217005465453	133714.0687	0	0.587319655891641	0.513217005465453	1.0758010009457	1.08625651125576	3.3409918263433e-05	3.74120135221031e-05	0.893026467118493	1
ARHGAP45	EFTUD2	EFTUD2	3.71879022676801e-05	1.24565582016521	0.597725445326697	418404.73	0	0.416016544974379	0.597725445326697	0.983568567230687	1.24565582016521	2.64772599775463e-05	3.71879022676801e-05	0.711985843862927	1
ARHGAP45	RBM4	RBM4;RBM4B	3.6651321359704e-05	1.19745723668289	0.369080400377308	249512.6718	0	0.643642349016906	0.369080400377308	1.02071034399229	1.19745723668289	2.81706533015598e-05	3.6651321359704e-05	0.768612215234666	1
ARHGAP45	APOC3	APOC3	3.6610679726281e-05	1.77856820019886	0.393835206664863	NA	0	0.393835206664863	0.445126341671462	1.77856820019886	1.12906944903204	3.6610679726281e-05	2.57746719283082e-05	1	0.704020578722166
ARHGAP45	SMC4	SMC4	3.60304154393101e-05	1.47463465576764	0.0785972467030259	169871.5785	0	0.463729644290513	0.0785972467030259	1.21615322150672	1.47463465576764	2.67940218553273e-05	3.60304154393101e-05	0.743650094750068	1
ARHGAP45	GALNT2	GALNT2	3.59459544378594e-05	1.2851423367199	0.459575637561552	132701.3414	0	0.482604352338049	0.459575637561552	1.10825196818718	1.2851423367199	2.79513043492332e-05	3.59459544378594e-05	0.777592493685299	1
ARHGAP45	CHCHD2	CHCHD2;CHCHD2P9	3.57817234144391e-05	1.22477517358037	0.476310678913107	168625.0715	0	0.476310678913107	0.602780844668514	1.22477517358037	1.03946281330734	3.57817234144391e-05	3.36782144261368e-05	1	0.941212753674869
ARHGAP45	FARSA	FARSA	3.57500604330286e-05	1.34972976997976	0.390767132936915	293667.1196	0	0.41130636335947	0.390767132936915	0.892725848007292	1.34972976997976	2.13212588197575e-05	3.57500604330286e-05	0.596397839933699	1
ARHGAP45	PNPO	PNPO	3.5153216812285e-05	1.05896838512436	0.511327670600707	6799.336244	0	0.651910027729239	0.511327670600707	0.902440021310812	1.05896838512436	2.70125264010598e-05	3.5153216812285e-05	0.768422603976878	1
ARHGAP45	TSNAX	TSNAX	3.5144195682848e-05	1.33796779767192	0.289777952959181	56647.23183	0	0.584806992228869	0.289777952959181	1.02896877358282	1.33796779767192	2.43710882326182e-05	3.5144195682848e-05	0.69345983765144	1
ARHGAP45	LIMA1	LIMA1	3.48940821448637e-05	1.21119376965243	0.297337220170147	8845.980408	0	0.443772500931353	0.297337220170147	0.988073224758217	1.21119376965243	2.5668001790041e-05	3.48940821448637e-05	0.73559756303317	1
ARHGAP45	BZW1	BZW1	3.40646132189913e-05	1.16374556203543	0.430035565473833	243131.9261	0	0.430035565473833	0.548663085707334	1.16374556203543	0.864332457470967	3.40646132189913e-05	2.80583072836281e-05	1	0.823679021489238
ARHGAP45	SNRPA1	SNRPA1	3.27979085922072e-05	1.6632944938713	0.0718825662605338	543091.0131	0	0.0718825662605338	0.174215537926505	1.6632944938713	1.55238664235783	3.16869313568516e-05	3.27979085922072e-05	0.966126582973052	1
ARHGAP45	TMOD3	TMOD3	3.27204604617758e-05	1.14187416480137	0.303426775547345	77029.95185	0	0.303426775547345	0.151593360560236	1.14187416480137	0.783498722248091	3.27204604617758e-05	2.48985853661488e-05	1	0.760948501786381
ARHGAP45	CCS	CCS	3.26766822633388e-05	1.14962493779429	0.374010644663589	NA	0	0.419892052976258	0.374010644663589	1.05393785563979	1.14962493779429	2.70122998724758e-05	3.26766822633388e-05	0.826653687017115	1
ARHGAP45	GTF2F2	GTF2F2	3.23682207062711e-05	1.08920920036744	0.552942116496275	58192.5018	0	0.366183357623116	0.552942116496275	0.822068555440069	1.08920920036744	2.20282674829645e-05	3.23682207062711e-05	0.680552313420698	1
ARHGAP45	TATDN1	TATDN1	3.21254920389401e-05	1.06647681016863	0.5159508083264	NA	0	0.19128174590057	0.5159508083264	0.841915068811935	1.06647681016863	2.28681711327171e-05	3.21254920389401e-05	0.711838782266684	1
ARHGAP45	PPP1R9B	PPP1R9B	3.17950500783221e-05	1.29912930055871	0.614647349902986	2158.774121	0	0.614647349902986	0.352232747051933	1.29912930055871	0.988793294545513	3.17950500783221e-05	2.68378591185176e-05	1	0.84408922308368
ARHGAP45	STK26	STK26;STK25	3.16932391380836e-05	1.04882277307911	0.370829896269557	108128.6851	0	0.370829896269557	0.359217080093278	1.04882277307911	0.857831372989294	3.16932391380836e-05	2.87476047524425e-05	1	0.907057957288386
ARHGAP45	HSPA4L	HSPA4L	3.15001125268065e-05	1.37585495006939	0.232455194855941	42272.51322	0	0.552826911633671	0.232455194855941	1.04686520477999	1.37585495006939	2.16120019918011e-05	3.15001125268065e-05	0.686092850411547	1
ARHGAP45	ASAH1	ASAH1	3.09925359962399e-05	1.29210316815974	0.349383936233616	NA	0	0.422137770961334	0.349383936233616	0.953521212174867	1.29210316815974	2.06231528698606e-05	3.09925359962399e-05	0.665423212620052	1
ARHGAP45	ASF1A	ASF1A;ASF1B	3.06680056787031e-05	1.18098424483638	0.514294285623431	161622.7158	0	0.708834044152999	0.514294285623431	1.0267447106074	1.18098424483638	2.40418943615444e-05	3.06680056787031e-05	0.783940586597709	1
ARHGAP45	LZTFL1	LZTFL1	3.06140142509379e-05	1.3599815833346	0.0882430350623505	21530.25796	0	0.179990850434625	0.0882430350623505	1.25258005912107	1.3599815833346	2.54247988402446e-05	3.06140142509379e-05	0.830495427089104	1
ARHGAP45	ALDH5A1	ALDH5A1	3.05876445261002e-05	1.20951212191306	0.416828681087941	63959.6093	0	0.638990134885521	0.416828681087941	1.05665073869731	1.20951212191306	2.40952839892299e-05	3.05876445261002e-05	0.787745652290081	1
ARHGAP45	TRMT112	TRMT112	3.04917457794119e-05	1.23081822351758	0.323201775106819	336980.7254	0	0.427910756169123	0.323201775106819	1.03025186974573	1.23081822351758	2.30142360403891e-05	3.04917457794119e-05	0.75476937945378	1
ARHGAP45	PDAP1	PDAP1	3.04805532438024e-05	1.10849949668763	0.183473492546213	44883.126	0	0.395061087763998	0.183473492546213	0.960328134924917	1.10849949668763	2.38106788304694e-05	3.04805532438024e-05	0.781176071182726	1
ARHGAP45	CPVL	CPVL	3.03241847958669e-05	1.34338734208327	0.159412312003246	10818.6938599999	0	0.159412312003246	0.26153881813758	1.34338734208327	1.26288083513517	2.90865889143334e-05	3.03241847958669e-05	0.959187826816627	1
ARHGAP45	PTPN11	PTPN11	3.02807906572067e-05	1.08229315431887	0.482728599803028	42535.94006	0	0.415836604565058	0.482728599803028	0.752131045074934	1.08229315431887	1.89749479629866e-05	3.02807906572067e-05	0.626633174073697	1
ARHGAP45	GORASP2	GORASP2	2.98924364625381e-05	1.07082621922943	0.359623686262464	36942.90167	0	0.58762063563219	0.359623686262464	0.896983547859325	1.07082621922943	2.25783174598154e-05	2.98924364625381e-05	0.755318740515216	1
ARHGAP45	PDLIM1	PDLIM1	2.98480365666096e-05	1.23100691125474	0.279858504998633	315375.2637	0	0.279858504998633	0.234802150352636	1.23100691125474	0.821310926958818	2.98480365666096e-05	2.20850353390687e-05	1	0.73991584973381
ARHGAP45	CUL4A	CUL4A;CUL4B	2.97690985175926e-05	1.2031646674811	0.283788457760567	120450.467	0	0.47987002724912	0.283788457760567	1.2031646674811	1.17553822163172	2.74738028796258e-05	2.97690985175926e-05	0.922896703216917	1
ARHGAP45	TIMM50	TIMM50	2.92802288145811e-05	1.21857091394807	0.386483998312881	58791.12929	0	0.386483998312881	0.503259656369082	1.21857091394807	0.955353761052375	2.92802288145811e-05	2.54579305271456e-05	1	0.869458045849284
ARHGAP45	UAP1	UAP1;UAP1L1	2.91560991770001e-05	1.28737084756591	0.335262469774726	35302.7629	0	0.494361388562563	0.335262469774726	0.968128529028138	1.28737084756591	1.97707682735332e-05	2.91560991770001e-05	0.678100597528816	1
ARHGAP45	PBK	PBK	2.90669203593331e-05	1.13725830455929	0.315252879858837	76346.57474	0	0.316119069550092	0.315252879858837	0.913565243811027	1.13725830455929	2.10544670061194e-05	2.90669203593331e-05	0.724344607059792	1
ARHGAP45	NUP210	NUP210	2.88810261433515e-05	1.4718556633709	0.22278385205402	99108.82335	0	0.22278385205402	0.247473418835572	1.4718556633709	1.39268076900306	2.75227004559183e-05	2.88810261433515e-05	0.95296823316834	1
ARHGAP45	HMGN5	HMGN5	2.86522334297498e-05	1.05722652094731	0.46820939756897	49438.1274	0	0.369796398532637	0.46820939756897	0.847847186374804	1.05722652094731	2.07191910075145e-05	2.86522334297498e-05	0.723126560388889	1
ARHGAP45	TRIP13	TRIP13	2.85609068088351e-05	1.06273805039617	0.298552829929528	89335.05732	0	0.564361438195163	0.298552829929528	0.954325044490619	1.06273805039617	2.31263376533459e-05	2.85609068088351e-05	0.809720006725836	1
ARHGAP45	CORO1B	CORO1B	2.82445726049104e-05	1.1519196550397	0.274172054154815	NA	0	0.392691697883045	0.274172054154815	1.00519771522249	1.1519196550397	2.22243511676974e-05	2.82445726049104e-05	0.78685386670831	1
ARHGAP45	PRKACA	PRKACA	2.81719619247622e-05	1.02777510203762	0.349823918956507	88964.71374	0	0.336049233630289	0.349823918956507	0.957531677623684	1.02777510203762	2.36666577174809e-05	2.81719619247622e-05	0.840078436165952	1
ARHGAP45	VPS26A	VPS26A	2.80998722283404e-05	1.2252829499736	0.441938000179816	35016.07882	0	0.511052082291636	0.441938000179816	1.2252829499736	1.00236102530972	2.80998722283404e-05	2.54933757632843e-05	1	0.907241696906107
ARHGAP45	PSMD5	PSMD5	2.79578458238163e-05	1.10693896369361	0.30591817740447	56616.90423	0	0.329310388359152	0.30591817740447	1.10693896369361	1.0719891544857	2.60316542828882e-05	2.79578458238163e-05	0.931103721185582	1
ARHGAP45	HLA-C	HLA-C;HLA-H;HLA-B	2.77808703372292e-05	1.06735234553076	0.712709857392254	35224.79379	0	0.712709857392254	0.596637686375817	1.06735234553076	0.888720703714619	2.77808703372292e-05	2.56530233893287e-05	1	0.923406037245388
ARHGAP45	HTATSF1	HTATSF1	2.77536399724711e-05	1.14705066094265	0.391443030518387	34199.73063	0	0.391443030518387	0.546260112620263	1.04311464296173	1.14705066094265	2.27580041286767e-05	2.77536399724711e-05	0.820000697250897	1
ARHGAP45	UQCRFS1	UQCRFS1	2.75896662162098e-05	1.36204278301676	0.285816500515554	70452.54636	0	0.285816500515554	0.330859107954304	1.36204278301676	1.19934473064646	2.75896662162098e-05	2.6942317463641e-05	1	0.976536550043928
ARHGAP45	LYPLA1	LYPLA1	2.75743707743388e-05	1.07871697172388	0.349886111285796	102968.958	0	0.433512423249951	0.349886111285796	1.07871697172388	1.04170547315984	2.574737484981e-05	2.75743707743388e-05	0.933742969532088	1
ARHGAP45	QTRT1	QTRT1	2.74477558381569e-05	1.04886497222625	0.404600537196207	16901.24063	0	0.38780051339878	0.404600537196207	0.901226519674326	1.04886497222625	2.12660094176185e-05	2.74477558381569e-05	0.774781353456052	1
ARHGAP45	LMNB2	LMNB2	2.73386084858272e-05	1.15580486228908	0.279089583963891	227436.8799	0	0.279089583963891	0.334234164796493	1.15580486228908	0.976914872231845	2.73386084858272e-05	2.56261775258441e-05	1	0.937362175515598
ARHGAP45	APIP	APIP	2.72822072993229e-05	1.23197932178898	0.273138067906711	44451.86835	0	0.273138067906711	0.383800195523536	1.14756424471277	1.23197932178898	2.29148951015093e-05	2.72822072993229e-05	0.839920863077599	1
ARHGAP45	DRG2	DRG2	2.72784246164548e-05	1.37920689820135	0.124709297799421	44189.56235	0	0.124709297799421	0.212630166602151	1.30565051543688	1.37920689820135	2.32852866395619e-05	2.72784246164548e-05	0.853615520946022	1
ARHGAP45	GPX4	GPX4	2.71872250835868e-05	1.10220188354513	0.383206208857303	31112.8432	0	0.383206208857303	0.432575268837832	1.02514801288968	1.10220188354513	2.28010626195052e-05	2.71872250835868e-05	0.838668255013289	1
ARHGAP45	GTF2F1	GTF2F1	2.71708603207631e-05	1.34922306598561	0.264060542606011	36028.21732	0	0.264060542606011	0.488501390419607	1.34922306598561	0.969141910962067	2.71708603207631e-05	2.16442344079838e-05	1	0.796597316112364
ARHGAP45	PLCG1	PLCG1	2.70374195998461e-05	1.10673455974037	0.282332767299389	29663.30304	0	0.282332767299389	0.298210072514556	1.10673455974037	1.0960910266005	2.46165320323113e-05	2.70374195998461e-05	0.910461589775801	1
ARHGAP45	TTN	TTN	2.69692271527229e-05	1.03949232128572	0.614567070416264	702.1799709	0	0.614567070416264	0.520291882200841	1.03949232128572	0.901666491924795	2.69692271527229e-05	2.59434881287915e-05	1	0.961966317457939
ARHGAP45	PLBD1	PLBD1	2.69139230848228e-05	1.01162419057908	0.547694203001877	NA	0	0.547694203001877	0.505582655146928	1.01162419057908	0.784650720233579	2.69139230848228e-05	2.31509810534838e-05	1	0.860186044989444
ARHGAP45	EIF2S2	EIF2S2	2.69022625881205e-05	1.22918073460115	0.226299523633346	323473.5805	0	0.226299523633346	0.646564174326599	1.22918073460115	1.05238740093041	2.69022625881205e-05	2.55437069770376e-05	1	0.949500321520064
ARHGAP45	CA8	CA8	2.683161764722e-05	1.02466802574045	0.528758108602294	12871.4828	0	0.452276868271144	0.528758108602294	0.995517330011988	1.02466802574045	2.35059212020203e-05	2.683161764722e-05	0.876053077047919	1
ARHGAP45	BAG5	BAG5	2.68039112860558e-05	1.15843904442996	0.342871466466624	19624.00388	0	0.388076101487912	0.342871466466624	1.15843904442996	1.11324173294536	2.51505020668433e-05	2.68039112860558e-05	0.938314628728358	1
ARHGAP45	RFC4	RFC4	2.66615009445691e-05	1.04275305842916	0.578253766770982	221649.7542	0	0.578253766770982	0.727217291975092	1.04275305842916	0.925821204793485	2.66615009445691e-05	2.62521856580203e-05	1	0.984647702790634
ARHGAP45	FKBP8	FKBP8	2.65839027007799e-05	1.27600872334074	0.213109777929728	67244.71923	0	0.689356902355083	0.213109777929728	1.01555307300412	1.27600872334074	1.90779848315489e-05	2.65839027007799e-05	0.717651770181554	1
ARHGAP45	SND1	SND1	2.64729122073693e-05	1.08367392479383	0.302333262249736	612815.5627	0	0.494270035303923	0.302333262249736	0.985035175291588	1.08367392479383	2.16979954764732e-05	2.64729122073693e-05	0.819630092318786	1
ARHGAP45	HEBP2	HEBP2	2.62856968329503e-05	1.1426864829643	0.383860357330647	46184.13409	0	0.383860357330647	0.502980323655845	1.1426864829643	0.817786898521497	2.62856968329503e-05	2.08625684190818e-05	1	0.793685195095516
ARHGAP45	GSDMD	GSDMD	2.60948921007262e-05	1.22675079167541	0.148414868423386	16170.99912	0	0.227038747626326	0.148414868423386	1.22675079167541	1.18456731808811	2.43678316261548e-05	2.60948921007262e-05	0.933816148083507	1
ARHGAP45	HIBADH	HIBADH	2.5774721647943e-05	1.04684208087849	0.307417108539026	20285.64174	0	0.24926933280515	0.307417108539026	0.933880425010939	1.04684208087849	2.07333206017345e-05	2.5774721647943e-05	0.804405218606471	1
ARHGAP45	CSNK2B	CSNK2B	2.54800610820414e-05	1.08957314064188	0.405081589766397	346574.0109	0	0.41795366625865	0.405081589766397	1.08745764088445	1.08957314064188	2.29309054865922e-05	2.54800610820414e-05	0.899954886793976	1
ARHGAP45	SERPINA12	SERPINA12	2.54129129306133e-05	1.00619661299612	0.282707433792694	NA	0	0.282707433792694	0.189772065221648	1.00619661299612	0.821270846591935	2.54129129306133e-05	2.30034632121031e-05	1	0.905187975692165
ARHGAP45	IPO7	IPO7	2.51130585841573e-05	1.10067847612205	0.549756018037231	119649.2397	0	0.549756018037231	0.692117491483609	1.10067847612205	1.00058710385919	2.49097840035485e-05	2.51130585841573e-05	0.991905622330807	1
ARHGAP45	ABAT	ABAT	2.50166133173351e-05	1.12354611071427	0.308076184012081	NA	0	0.308076184012081	0.386800544364723	1.12354611071427	1.00997819132029	2.50166133173351e-05	2.49393328691063e-05	1	0.996910834922037
ARHGAP45	PRKDC	PRKDC	2.47254029695014e-05	1.04487942647767	0.462371290812628	306698.366	0	0.462371290812628	0.346863033301075	1.04487942647767	0.883845571790792	2.47254029695014e-05	2.31947027636046e-05	1	0.938092001663842
ARHGAP45	TCEB1	TCEB1	2.46566027464016e-05	1.01386187766537	0.220758627588861	387128.4191	0	0.220758627588861	0.568882004682495	1.01386187766537	0.963835445559091	2.33869677649308e-05	2.46566027464016e-05	0.94850730270795	1
ARHGAP45	CNPY3	CNPY3	2.46111554407884e-05	1.0685005540715	0.255126533089721	46688.66022	0	0.255126533089721	0.447699911186675	1.0685005540715	0.879974844857745	2.46111554407884e-05	2.24782620541359e-05	1	0.913336316460884
ARHGAP45	PDCD10	PDCD10	2.45499016965131e-05	1.11489877024568	0.406954479416072	76925.26643	0	0.421010686407784	0.406954479416072	1.02327566045927	1.11489877024568	2.03175690496394e-05	2.45499016965131e-05	0.827602867856907	1
ARHGAP45	CTTN	CTTN	2.42500876593151e-05	1.04617794333797	0.364372929199871	NA	0	0.364372929199871	0.597727422238163	1.04617794333797	1.01139735953515	2.26183977029382e-05	2.42500876593151e-05	0.932714059458248	1
ARHGAP45	MAP1A	MAP1A	2.35485798412578e-05	1.00621465804635	0.422210952427989	47833.50816	0	0.422210952427989	0.606909785700338	1.00621465804635	0.901566219803797	2.35485798412578e-05	2.33995191644756e-05	1	0.993670077865119
ARHGAP45	ZPR1	ZPR1	2.35326887330176e-05	1.04411069308855	0.25380568285174	39278.82199	0	0.327355210585605	0.25380568285174	1.04411069308855	1.0239793386342	2.16367326796861e-05	2.35326887330176e-05	0.919433088380106	1
ARHGAP45	CTSV	CTSV	2.3297557873549e-05	1.02517927947385	0.394583494790508	NA	0	0.394583494790508	0.281085282100222	1.02517927947385	0.863770094229083	2.3297557873549e-05	2.17692749136373e-05	1	0.934401581135385
ARHGAP45	DCTN1	DCTN1	2.3156964524884e-05	1.11780017902142	0.489259026326997	108708.7047	0	0.489259026326997	0.593889954497902	1.11780017902142	0.94259380624651	2.3156964524884e-05	2.16559508949865e-05	1	0.93518089867588
ARHGAP45	NAE1	NAE1	2.26930991398722e-05	1.437177007414	0.275845163288863	78503.81299	0	0.275845163288863	0.572714582595028	1.437177007414	1.18588508232857	2.26930991398722e-05	2.07664077249295e-05	1	0.91509791575548
ARHGAP45	PITRM1	PITRM1	2.25073723835875e-05	1.03246215254757	0.372997600979727	42990.40715	0	0.372997600979727	0.469571172492341	1.02379935549598	1.03246215254757	2.01247404019809e-05	2.25073723835875e-05	0.894139931529987	1
ARHGAP45	NAA50	NAA50	2.20065604501761e-05	1.04609867592259	0.517692133424418	248857.1762	0	0.517692133424418	0.525769315045763	1.04609867592259	0.929106102568729	2.20065604501761e-05	2.16760453094723e-05	1	0.984981063194671
ARHGAP45	GMPR2	GMPR2;GMPR	2.19653901420446e-05	1.05981792914637	0.380099624370495	53443.52406	0	0.380099624370495	0.6592858831588	1.05981792914637	0.911626301261068	2.19653901420446e-05	2.09536519821155e-05	1	0.953939440484032
ARHGAP45	NAA10	NAA10	2.17495535053398e-05	1.16493530284972	0.482172963958375	172148.6997	0	0.482172963958375	0.325554317669981	1.16493530284972	0.853969495797459	2.17495535053398e-05	1.76817854997331e-05	1	0.812972344254882
ARHGAP45	ACACA	ACACA	0.0433576408035849	0.620818271520087	NA	36741.56313	0	0.289117281939617	0.00212611569969826	0.620818271520087	0.520924562446488	0.0433576408035849	0.0403469963703172	1	0.930562540362696
ARHGAP45	ENO1	ENO1	0.0393908194680436	0.548609636116974	NA	11472926.81	0	0.279678358765346	0.405519593648228	0.548609636116974	0.512444366572172	0.0380256374642452	0.0393908194680436	0.965342635105472	1
ARHGAP45	GAPDH	GAPDH	0.0260417365900182	0.586112382787904	NA	29410900.53	0	0.48022463214317	0.502264448967921	0.586112382787904	0.535268718161653	0.0257124674186624	0.0260417365900182	0.987356097769532	1
ARHGAP45	PGK1	PGK1	0.0201343283689798	0.665642391327493	NA	6683656.122	0	0.490693423643881	0.608192156652854	0.603703890023942	0.665642391327493	0.0164658793369768	0.0201343283689798	0.817801271302656	1
ARHGAP45	HSPD1	HSPD1	0.0152389141360344	0.877670608727052	NA	7759336.178	0	0.339463361809818	0.314640769308833	0.848386169734994	0.877670608727052	0.0132825306365441	0.0152389141360344	0.87161923205117	1
ARHGAP45	EEF1A1	EEF1A1;EEF1A1P5	0.0141667032005318	0.932337142573024	NA	18325056.86	0	0.3530808598935	0.480391042206505	0.808880036228685	0.932337142573024	0.0110826777454841	0.0141667032005318	0.782304646932118	1
ARHGAP45	HLCS	HLCS	0.0129349778335036	0.964960496423251	NA	NA	0	0.809580922713964	0.190744483426906	0.964960496423251	0.701784915977356	0.0129349778335036	0.0104326684180051	1	0.806547065815822
ARHGAP45	TKT	TKT	0.010174450895154	0.565231695528062	NA	3610559.406	0	0.396580016625051	0.525580217954087	0.565231695528062	0.547123047274299	0.0094780120552495	0.010174450895154	0.931550228402379	1
ARHGAP45	LDHB	LDHB	0.00804574117993547	0.519838228047195	NA	9427483.428	0	0.520715697206986	0.608283338878154	0.501663982730516	0.519838228047195	0.00700124934581057	0.00804574117993547	0.870180781264793	1
ARHGAP45	CALR	CALR	0.00800761484566747	0.610334821768522	NA	3537644.115	0	0.312884465673351	0.499522524054193	0.518376811031697	0.610334821768522	0.00613261035811255	0.00800761484566747	0.76584731862205	1
ARHGAP45	CFL1	CFL1	0.00731477801720387	0.629392181564634	NA	14707535.02	0	0.40050648108702	0.549577870986629	0.629392181564634	0.596242053570892	0.00696249137131011	0.00731477801720387	0.951839051702567	1
ARHGAP45	PKM	PKM	0.00654634456492466	0.486247528405051	NA	7811685.844	0	0.44418485737816	0.484161810335561	0.486247528405051	0.480627322274934	0.00597190088265821	0.00654634456492466	0.912249702628804	1
ARHGAP45	LCP1	LCP1	0.0061948408862115	0.313373641961123	NA	8861936.222	0	0.128178300738667	0.183714453015327	0.308677311907683	0.313373641961123	0.00550221022876991	0.0061948408862115	0.888192340987604	1
ARHGAP45	GNB2L1	GNB2L1	0.00590922951921437	0.721025467083685	NA	3849149.592	0	0.36384775464015	0.64045565213317	0.539694950110297	0.721025467083685	0.0039883511446736	0.00590922951921437	0.674935900138103	1
ARHGAP45	PPIA	PPIA	0.00565580670217637	0.479879308264044	NA	24747527.42	0	0.278728483284524	0.477834082921894	0.421357351075546	0.479879308264044	0.00447793606331683	0.00565580670217637	0.791741355232969	1
ARHGAP45	WDR1	WDR1	0.00507449666287629	0.446074607721238	NA	2104394.073	0	0.223304413571038	0.347045492401506	0.446074607721238	0.417326870548437	0.00489090135986418	0.00507449666287629	0.96381999729052	1
ARHGAP45	PDIA3	PDIA3	0.00463460735181421	0.764967132075749	NA	1298199.621	0	0.307837014890659	0.644890370448577	0.63532297625058	0.764967132075749	0.00347079938393195	0.00463460735181421	0.748887472112024	1
ARHGAP45	RPSA	RPSA	0.0045490327924866	0.803695116165626	NA	3547757.316	0	0.0804394093026111	0.11942124882348	0.73301687175627	0.803695116165626	0.00374116177508607	0.0045490327924866	0.822408179001293	1
ARHGAP45	PFN1	PFN1	0.0044147652805919	0.515511074915535	NA	12453697.43	0	0.314122237588514	0.433264813687259	0.515511074915535	0.500897234008606	0.00409696037889412	0.0044147652805919	0.928013182695146	1
ARHGAP45	TPI1	TPI1	0.00436117370646534	0.65932048617461	NA	3330592.603	0	0.431519013783657	0.547598209260503	0.65932048617461	0.636938694036887	0.00407068129304756	0.00436117370646534	0.93339123067097	1
ARHGAP45	PRDX1	PRDX1	0.00431305428861704	0.742657831318288	NA	12469746.03	0	0.560407150943074	0.625487289484177	0.742657831318288	0.69344933288923	0.00416508370921243	0.00431305428861704	0.965692391168104	1
ARHGAP45	GSTP1	GSTP1	0.00411055656821892	0.460902993580201	NA	6884154.421	0	0.399058880252034	0.50183903061485	0.430778916417869	0.460902993580201	0.00346425872164652	0.00411055656821892	0.842771207293606	1
ARHGAP45	YWHAZ	YWHAZ	0.00408671534109675	0.938083942747877	NA	4506808.458	0	0.461648708723876	0.858448889720787	0.704324510682591	0.938083942747877	0.00276675222173952	0.00408671534109675	0.677011240278117	1
ARHGAP45	GANAB	GANAB	0.0038606734951044	0.754982941978124	NA	821330.6005	0	0.285997148042188	0.340403079084474	0.574308380335679	0.754982941978124	0.0026481090618659	0.0038606734951044	0.685918937517997	1
ARHGAP45	ALDOA	ALDOA	0.0038515005999126	0.33229686886124	NA	7812774.135	0	0.272016664116582	0.359570410352797	0.332247664631752	0.33229686886124	0.00347240551211486	0.0038515005999126	0.901572107295961	1
ARHGAP45	UBA52	UBA52;RPS27A;UBB;UBC	0.00373540189841734	0.921116557421179	NA	NA	0	0.33759922154091	0.537421844689064	0.870033909731675	0.921116557421179	0.00318143976499346	0.00373540189841734	0.851699456045521	1
ARHGAP45	PSMA7	PSMA7	0.0037141073074132	0.807475663834813	NA	1356700.456	0	0.223560886708313	0.52284814453127	0.622571191208593	0.807475663834813	0.00258213416787036	0.0037141073074132	0.695223361672003	1
ARHGAP45	RAN	RAN	0.00316069923488432	0.700364471430022	NA	6754896.061	0	0.482003118538166	0.60077289443923	0.687877838975844	0.700364471430022	0.00279920794380493	0.00316069923488432	0.885629329393432	1
ARHGAP45	SOD1	SOD1	0.00297274939469306	0.966252871491188	NA	3088930.203	0	0.74507712379499	0.965013097957958	0.809674953987184	0.966252871491188	0.00224617188152105	0.00297274939469306	0.755587364858574	1
ARHGAP45	HNRNPK	HNRNPK	0.00274529407848612	0.811621587857241	NA	4611864.593	0	0.443138203848506	0.55054022323363	0.611432792264905	0.811621587857241	0.0018648709744141	0.00274529407848612	0.679297343417021	1
ARHGAP45	MSN	MSN	0.00263811741314994	0.464792562323183	NA	3757431.615	0	0.34819446019298	0.416600012257357	0.464792562323183	0.438367092449838	0.00252220350371944	0.00263811741314994	0.956061883806719	1
ARHGAP45	PSMA6	PSMA6	0.00250500317622471	0.782683236259245	NA	1629651.046	0	0.266525289460332	0.575277841907368	0.715688513551067	0.782683236259245	0.0020654328262727	0.00250500317622471	0.824523036887128	1
ARHGAP45	PCNA	PCNA	0.002378249782198	0.709577659448166	NA	2375941.658	0	0.596893393612769	0.629418101932963	0.709577659448166	0.644513802235502	0.0023609672141812	0.002378249782198	0.992733072805821	1
ARHGAP45	ARHGDIB	ARHGDIB	0.00219638234678203	0.318038885897577	NA	5374948.174	0	0.145405633764359	0.279912465355643	0.318038885897577	0.302456859757549	0.00208252156960909	0.00219638234678203	0.94815985598329	1
ARHGAP45	DDB1	DDB1	0.0021429342429194	0.924615575335421	NA	515107.6473	0	0.437885397409709	0.85481742663767	0.653255094109486	0.924615575335421	0.00136519668173894	0.0021429342429194	0.637068863055304	1
ARHGAP45	CORO1A	CORO1A	0.00209155977364711	0.537576609784631	NA	4148859.967	0	0.23015954105441	0.19894568755778	0.537576609784631	0.503702691127255	0.00201280245148987	0.00209155977364711	0.962345172655565	1
ARHGAP45	PSMA5	PSMA5	0.00206164484887327	0.842439838660508	NA	1374281.282	0	0.35873645630452	0.645673865817956	0.724466439047779	0.842439838660508	0.00159866699068011	0.00206164484887327	0.775432777160342	1
ARHGAP45	LDHA	LDHA	0.00203561987133758	0.366359858506539	NA	10424520.79	0	0.319518454075602	0.438618539605555	0.345829916344189	0.366359858506539	0.00173267112499325	0.00203561987133758	0.851176169671963	1
ARHGAP45	CCT2	CCT2	0.00194383277015276	0.855049313046953	NA	3199377.148	0	0.428990032503584	0.540517840187039	0.622448149341769	0.855049313046953	0.0012759559935088	0.00194383277015276	0.656412430688948	1
ARHGAP45	MDH2	MDH2	0.00192992741304365	0.366152690508865	NA	3336355.506	0	0.242098692574843	0.381376654750698	0.357757221384901	0.366152690508865	0.00170032497241472	0.00192992741304365	0.881030530434912	1
ARHGAP45	FLOT2	FLOT2	0.00191066520999967	0.689440099297132	NA	2932.357806	0	0.681602296337164	0.446660527460274	0.689440099297132	0.369561645806193	0.00191066520999967	0.001135821721621	1	0.59446402000547
ARHGAP45	HSPH1	HSPH1	0.00187303797630387	0.994838644365633	NA	747792.9884	0	0.20297527734852	0.986484758171868	0.633088639856047	0.994838644365633	0.00107478905618525	0.00187303797630387	0.573821283808757	1
ARHGAP45	ANXA6	ANXA6	0.00183280441985399	0.276133328904987	NA	1880463.385	0	0.22716534808577	0.302649178710749	0.276133328904987	0.266203573323905	0.00171429615240194	0.00183280441985399	0.935340472683119	1
ARHGAP45	GPI	GPI	0.00175398696444953	0.388137022004013	NA	1511657.502	0	0.575695723871855	0.622052183878501	0.371174113505856	0.388137022004013	0.00151245948962637	0.00175398696444953	0.862298021753568	1
ARHGAP45	PGAM1	PGAM1	0.00173496304428356	0.51236107248082	NA	3792898.907	0	0.421488097006579	0.478781054236611	0.51236107248082	0.338388182702165	0.00173496304428356	0.00127076285384534	1	0.73244375897937
ARHGAP45	XRCC6	XRCC6	0.00168348049177086	0.744899957395349	NA	2488669.655	0	0.125462250440463	0.149055238809588	0.375665408664906	0.744899957395349	0.000765554519808592	0.00168348049177086	0.454745109046855	1
ARHGAP45	STIP1	STIP1	0.00161737507075125	0.553722625439916	NA	1631160.02	0	0.33346161836737	0.417392004780505	0.499090533403122	0.553722625439916	0.00131450604322496	0.00161737507075125	0.812740388421087	1
ARHGAP45	ADA	ADA	0.00160297622021315	0.2235264702445	NA	5674211.937	0	0.18666848936685	0.254556456027167	0.223298307495267	0.2235264702445	0.00144393728281422	0.00160297622021315	0.900785217276783	1
ARHGAP45	EEF2	EEF2	0.00156314234850698	0.520298718907601	NA	5021031.5	0	0.244061753233344	0.306200183043426	0.44930698325322	0.520298718907601	0.00121717695252573	0.00156314234850698	0.778673134720137	1
ARHGAP45	RBBP4	RBBP4	0.00148078147796909	0.888863655804176	NA	2251958.803	0	0.435456568852371	0.572328602972169	0.667873758942443	0.888863655804176	0.00100326343431487	0.00148078147796909	0.677522949362425	1
ARHGAP45	ARF1	ARF1;ARF3	0.00146194459099103	0.980432511795023	NA	1936917.954	0	0.935736260115325	0.455776019620348	0.980432511795023	0.814754167736974	0.00146194459099103	0.00134733322633953	1	0.921603482541147
ARHGAP45	XRCC5	XRCC5	0.00145404807266272	0.641888180370212	NA	2189553.474	0	0.231874138952566	0.0372059049015323	0.39190461910218	0.641888180370212	0.000800505919582918	0.00145404807266272	0.550536075548723	1
ARHGAP45	PCBP1	PCBP1	0.00142068835219913	0.982359567685709	NA	2611977.356	0	0.642656665911566	0.954935619625051	0.818892632966575	0.982359567685709	0.00106787417483633	0.00142068835219913	0.751659695937768	1
ARHGAP45	PSMA4	PSMA4	0.00141871524742457	0.71016771337847	NA	930961.9686	0	0.27001723888795	0.325149309475925	0.563716949489345	0.71016771337847	0.00101545383630842	0.00141871524742457	0.715755919414977	1
ARHGAP45	CCT8	CCT8	0.00139812572859072	0.735849363236845	NA	3156153.568	0	0.298957351971456	0.32626852684737	0.602117807105294	0.735849363236845	0.00103158153510359	0.00139812572859072	0.737831737166731	1
ARHGAP45	HSPA4	HSPA4	0.00136896211820547	0.639730446910885	NA	1106446.515	0	0.380932996364041	0.526125180065752	0.321317576928552	0.639730446910885	0.000620002830627187	0.00136896211820547	0.452899917668963	1
ARHGAP45	EEF1G	EEF1G	0.00135839884059108	0.706381651093622	NA	2286601.098	0	0.214922624812177	0.139295867668112	0.428735345343814	0.706381651093622	0.000743433214996286	0.00135839884059108	0.54728640277166	1
ARHGAP45	NME2	NME2;NME2P1	0.00131856287482551	0.713529742684246	NA	6093508.157	0	0.584063567908438	0.764536318139973	0.545029862638646	0.713529742684246	0.000908183987122114	0.00131856287482551	0.688768055328647	1
ARHGAP45	PSMB2	PSMB2	0.00131355926872181	0.814009568583154	NA	423627.7357	0	0.367242581122498	0.637067328003742	0.732518309274514	0.814009568583154	0.00106586800730064	0.00131355926872181	0.811435032039177	1
ARHGAP45	VCP	VCP	0.00128947967492173	0.535612550784472	NA	1661591.114	0	0.29616444794259	0.376431521435935	0.247185535604539	0.535612550784472	0.000536601137558047	0.00128947967492173	0.416137724381438	1
ARHGAP45	IDH2	IDH2	0.00126137752564458	0.297883540695393	NA	2068862.907	0	0.271773496354029	0.381573309620313	0.220336757932484	0.297883540695393	0.000841298889272286	0.00126137752564458	0.66696835179648	1
ARHGAP45	PSMB3	PSMB3	0.00123237281633161	0.919757949952771	NA	672621.6329	0	0.704187030824015	0.482693753814065	0.919757949952771	0.743396101144363	0.00123237281633161	0.00110464837893909	1	0.89635892994401
ARHGAP45	STMN1	STMN1	0.00123185797170709	0.586660446959027	NA	5724703.651	0	0.455378103319966	0.321459704278432	0.586660446959027	0.405344810065765	0.00123185797170709	0.000943916694153731	1	0.766254483741874
ARHGAP45	P4HB	P4HB	0.00122053585844628	0.452007259882176	NA	1240334.279	0	0.254838118612782	0.351766296164863	0.385800124625754	0.452007259882176	0.000939360460068629	0.00122053585844628	0.769629547192836	1
ARHGAP45	FABP5	FABP5	0.00121174828734428	0.687376209797369	NA	4111670.071	0	0.461865481384017	0.513457088855379	0.672163225350136	0.687376209797369	0.00106845797466497	0.00121174828734428	0.881749110623176	1
ARHGAP45	HNRNPA1	HNRNPA1;HNRNPA1L2	0.00120643395279827	0.777649555089487	NA	10063896.02	0	0.27320631356126	0.0859040324036388	0.379874504103842	0.777649555089487	0.000531403668967379	0.00120643395279827	0.44047472945768	1
ARHGAP45	TXN	TXN	0.00119003519634229	0.859227628585925	NA	2406886.314	0	0.588144722755141	0.519131461158698	0.859227628585925	0.742405900178748	0.00119003519634229	0.00114032385166418	1	0.958226996284731
ARHGAP45	PGD	PGD	0.0011681348489813	0.295283204945761	NA	1479952.131	0	0.14356304626496	0.348708311504411	0.28683112382475	0.295283204945761	0.00102316408738993	0.0011681348489813	0.875895525488521	1
ARHGAP45	EIF4A1	EIF4A1	0.00115863294569521	0.362091314247003	NA	4297518.668	0	0.232881007086626	0.365796087616552	0.341537768733342	0.362091314247003	0.000985442485974698	0.00115863294569521	0.850521720132346	1
ARHGAP45	CAPZA1	CAPZA1	0.00114752547134423	0.85690703683112	NA	1000557.524	0	0.663351458516813	0.40457880202268	0.85690703683112	0.629893782278235	0.00114752547134423	0.000935472806151241	1	0.815208750926823
ARHGAP45	PEBP1	PEBP1	0.0010833658553619	0.635456013156063	NA	1793224.105	0	0.49983519524263	0.716062717820389	0.283363828991351	0.635456013156063	0.000435611003640978	0.0010833658553619	0.402090394011414	1
ARHGAP45	NUDT5	NUDT5	0.00107691978919889	0.679643004406739	NA	636014.4416	0	0.534728147027924	0.417011467786494	0.679643004406739	0.494177726003619	0.00107691978919889	0.000868402157743316	1	0.8063758939645
ARHGAP45	FLOT1	FLOT1	0.00104601376877939	0.46452308944977	NA	7683.261893	0	0.620896885962926	0.587281606266788	0.46452308944977	0.459229750307137	0.00095406831059819	0.00104601376877939	0.912099189393565	1
ARHGAP45	PSMA1	PSMA1	0.00104450290025093	0.715019202169865	NA	968612.1112	0	0.117010671867691	0.458056953410216	0.673944634826688	0.715019202169865	0.000887730097886708	0.00104450290025093	0.849906781181214	1
ARHGAP45	YWHAB	YWHAB	0.00103212635082726	0.947857348454068	NA	1515623.852	0	0.737943272375097	0.906332460917966	0.885258465914329	0.947857348454068	0.000869210076875704	0.00103212635082726	0.842154718924698	1
ARHGAP45	CREBRF	CREBRF	0.00101942660746598	0.773440840366234	NA	NA	0	0.529436291585241	0.453793120627225	0.46233267730502	0.773440840366234	0.000549475374113753	0.00101942660746598	0.539004348218458	1
ARHGAP45	PNP	PNP	0.00100945481826307	0.492643609514818	NA	893022.8313	0	0.435078219546201	0.592536998122912	0.275032141437684	0.492643609514818	0.000508162088432435	0.00100945481826307	0.503402509194827	1
ARHGAP45	PSMB1	PSMB1	0.0010092592852957	0.881555292782481	NA	798168.7337	0	0.30230416625083	0.577067703276433	0.686367455652061	0.881555292782481	0.00070855678110418	0.0010092592852957	0.702056242065268	1
ARHGAP45	DPP3	DPP3	0.000995498716200148	0.452961982682784	NA	303738.0839	0	0.422574681440165	0.523044759401613	0.386324742939612	0.452961982682784	0.000765590004696711	0.000995498716200148	0.769051724766651	1
ARHGAP45	CCT5	CCT5	0.000971764415164944	0.798129790777105	NA	2300708.054	0	0.399237987063808	0.61938478106964	0.571876773091291	0.798129790777105	0.000627848277849693	0.000971764415164944	0.646091036110973	1
ARHGAP45	ESD	ESD	0.000969010004879614	0.598679614891033	NA	1188145.249	0	0.55629373512882	0.622942181139039	0.598679614891033	0.51486798066044	0.000969010004879614	0.000924197725625717	1	0.953754575259041
ARHGAP45	GDI2	GDI2	0.000966194445282117	0.379035111426401	NA	2254619.094	0	0.461693334643019	0.514558389186123	0.379035111426401	0.332919041485684	0.000966194445282117	0.000941150225444302	1	0.974079524095687
ARHGAP45	PARK7	PARK7	0.000945031212157008	0.410413688397313	NA	1862101.337	0	0.216702869983369	0.313410630240433	0.287388597165008	0.410413688397313	0.000596703557253161	0.000945031212157008	0.631411480993523	1
ARHGAP45	BLMH	BLMH	0.000929359137498389	0.589633345434075	NA	153177.0933	0	0.154769719915481	0.370066131469451	0.589633345434075	0.588048369603761	0.000840267059380513	0.000929359137498389	0.904136006713518	1
ARHGAP45	GOT2	GOT2	0.00087556873297449	0.412426735720069	NA	630186.6975	0	0.510570524392869	0.602196064673959	0.288585985625708	0.412426735720069	0.000552437879554443	0.00087556873297449	0.630947473052967	1
ARHGAP45	PSMA3	PSMA3	0.000861970666976893	0.634045098665459	NA	727396.6019	0	0.336119835807982	0.392470049080166	0.460963961978059	0.634045098665459	0.000565072393148172	0.000861970666976893	0.655558726992412	1
ARHGAP45	AHCY	AHCY	0.000848797755907007	0.477580256434921	NA	1052920.703	0	0.404647870885936	0.507072980290036	0.450190837059808	0.477580256434921	0.000721471680816238	0.000848797755907007	0.849992446133754	1
ARHGAP45	PSMA2	PSMA2	0.000848171856855547	0.841407126086108	NA	891777.3377	0	0.737605613738502	0.79561949535694	0.841407126086108	0.841054929652734	0.000765121599659605	0.000848171856855547	0.902083219898575	1
ARHGAP45	HSPA1B	HSPA1B;HSPA1A	0.000825490232069529	0.685489276082432	NA	199477.6181	0	0.17232913104707	0.00293765234735743	0.42865693260966	0.685489276082432	0.000465463793627529	0.000825490232069529	0.563863478384956	1
ARHGAP45	HMGB1	HMGB1	0.000823944755472509	0.386420428946428	NA	10374144.99	0	0.337747585533815	0.400752441078587	0.386420428946428	0.345974666946898	0.000823944755472509	0.000818120991854858	1	0.992931851827479
ARHGAP45	PPA1	PPA1	0.000813142440742396	0.652279869477392	NA	1621714.485	0	0.674370856929327	0.604393709781243	0.652279869477392	0.429789248300238	0.000813142440742396	0.00059418737660123	1	0.730729755119828
ARHGAP45	PSMB6	PSMB6	0.000801436324733214	0.87503772310502	NA	843461.6814	0	0.437791633735129	0.623544348271642	0.86933910756336	0.87503772310502	0.000717953377541653	0.000801436324733214	0.89583333745279	1
ARHGAP45	PRDX3	PRDX3	0.000796613697313454	0.690874141082467	NA	594755.3212	0	0.258528189027065	0.284662860332478	0.347624100755248	0.690874141082467	0.000361429410630034	0.000796613697313454	0.453707250890788	1
ARHGAP45	PSMB5	PSMB5	0.000775217548037783	0.719900724885219	NA	558514.4396	0	0.535077873449116	0.515899589127908	0.702489879806177	0.719900724885219	0.000682112228540785	0.000775217548037783	0.879897817415685	1
ARHGAP45	ENO2	ENO2	0.000773993946298253	0.364122963777036	NA	431841.7665	0	0.330993320712206	0.354434557975477	0.364122963777036	0.259073802306125	0.000773993946298253	0.000610728538984421	1	0.789061131427869
ARHGAP45	SRSF1	SRSF1	0.000754860342971115	0.664777630634991	NA	1499183.265	0	0.220530495752263	0.395424308421234	0.384065130123276	0.664777630634991	0.000393241976850924	0.000754860342971115	0.520946663197501	1
ARHGAP45	NPM1	NPM1	0.000737250114370897	0.551009830297413	NA	6220901.933	0	0.248311096193199	0.0362047816589916	0.278151764580859	0.551009830297413	0.000335584659853723	0.000737250114370897	0.455184276424401	1
ARHGAP45	CCT6A	CCT6A	0.000727948051993701	0.562462813146437	NA	2536081.245	0	0.407069547242693	0.30570237589058	0.332319363770264	0.562462813146437	0.000387817141067551	0.000727948051993701	0.532753868913309	1
ARHGAP45	PSMB4	PSMB4	0.000725525678343093	0.844379380472129	NA	523227.8695	0	0.202750597586236	0.628275594564269	0.702309335407224	0.844379380472129	0.000544137164283469	0.000725525678343093	0.749990221608879	1
ARHGAP45	DLD	DLD	0.000721530041259397	0.571758541854678	NA	272670.4028	0	0.13407672071053	0.273713979195871	0.472007792808041	0.571758541854678	0.000537100682711289	0.000721530041259397	0.744391296270637	1
ARHGAP45	UBA1	UBA1	0.000721053133927458	0.233716879734477	NA	1264080.216	0	0.365021701061849	0.40440910577026	0.223832485618792	0.233716879734477	0.000622680242525151	0.000721053133927458	0.863570537629472	1
ARHGAP45	PAICS	PAICS	0.000705401683744953	0.35811588690542	NA	2728615.939	0	0.266056842712626	0.267576236874801	0.272840838985327	0.35811588690542	0.000484604072656068	0.000705401683744953	0.686990240912556	1
ARHGAP45	ANP32A	ANP32A	0.000703309063770925	0.594575828603821	NA	1540378.669	0	0.584072977900168	0.596652446996361	0.594575828603821	0.564098322266327	0.000668441546420942	0.000703309063770925	0.950423620075314	1
ARHGAP45	ATIC	ATIC	0.000696475818019865	0.260311214390443	NA	1475842.43	0	0.532767189552207	0.529644076542023	0.258793056683005	0.260311214390443	0.000624353518195339	0.000696475818019865	0.896446799790443	1
ARHGAP45	PRDX2	PRDX2	0.000693985050834677	0.979661862221027	NA	1137124.104	0	0.976045165408336	0.874890742463231	0.979661862221027	0.872215086412787	0.000693985050834677	0.000685224257502432	1	0.987376106557759
ARHGAP45	PDIA4	PDIA4	0.000689014281489312	0.327566640429585	NA	833188.9967	0	0.462096631740886	0.458555789446188	0.268936383299793	0.327566640429585	0.000510085404146962	0.000689014281489312	0.740311801729867	1
ARHGAP45	PPP2CA	PPP2CA;PPP2CB	0.000680952523050276	0.861198534100387	NA	562823.5326	0	0.678854456125318	0.695963653997459	0.861198534100387	0.817091452679417	0.000647163815700777	0.000680952523050276	0.950380230330676	1
ARHGAP45	RANBP1	RANBP1	0.000678968089616937	0.596514893425327	NA	1875242.153	0	0.445594938273033	0.509698271930553	0.486157213870959	0.596514893425327	0.000498964428890344	0.000678968089616937	0.734886420320359	1
ARHGAP45	CNDP2	CNDP2	0.000674559666374447	0.98091705088301	NA	363818.7529	0	0.973786591000387	0.510652375595895	0.98091705088301	0.448421565842152	0.000674559666374447	0.000341987157871546	1	0.506978366657501
ARHGAP45	APEH	APEH	0.000671501682923629	0.582276368209066	NA	168222.6514	0	0.348362943887936	0.485673827946682	0.190720189332871	0.582276368209066	0.000198325879681226	0.000671501682923629	0.295346809583174	1
ARHGAP45	TALDO1	TALDO1	0.000647879019646657	0.368977575222824	NA	765498.4585	0	0.276140236748257	0.398413516273047	0.368977575222824	0.29570027170725	0.000647879019646657	0.000575812234444315	1	0.888765057955347
ARHGAP45	PSAT1	PSAT1	0.000641048589813736	0.3272399683721	NA	572902.5047	0	0.44452219958267	0.48686997500404	0.253895217543807	0.3272399683721	0.000448480853354178	0.000641048589813736	0.699605085293908	1
ARHGAP45	AHSA1	AHSA1	0.000626311662040229	0.802011702572852	NA	509305.8258	0	0.717087106944951	0.815487626566344	0.777758980058602	0.802011702572852	0.000547670825323098	0.000626311662040229	0.87443817274461	1
ARHGAP45	MAT2A	MAT2A	0.000614582930733988	0.500507768617628	NA	829326.4232	0	0.25307510417247	0.424631172119074	0.466601375791317	0.500507768617628	0.000516631004111892	0.000614582930733988	0.840620489564991	1
ARHGAP45	TCP1	TCP1	0.000601684666373041	0.682598716027527	NA	2376590.116	0	0.301008063684146	0.37611295584266	0.4239415532095	0.682598716027527	0.000336956813591166	0.000601684666373041	0.560022271503683	1
ARHGAP45	SRSF7	SRSF7	0.000578246303856773	0.941099801279975	NA	965705.9496	0	0.00561595746454601	0.719800175656194	0.648949845761477	0.941099801279975	0.000359544869901116	0.000578246303856773	0.621784985918687	1
ARHGAP45	NUDC	NUDC	0.000571997673119422	0.537116643757909	NA	883348.9158	0	0.495463567891608	0.385456718826037	0.533878355373689	0.537116643757909	0.000512663909502749	0.000571997673119422	0.896269222052788	1
ARHGAP45	PRDX6	PRDX6	0.00056825562718521	0.59643368656517	NA	713246.5922	0	0.526718696458892	0.66778914345049	0.433598731516396	0.59643368656517	0.000372506935323119	0.00056825562718521	0.655527050683669	1
ARHGAP45	TXNRD1	TXNRD1	0.000543786325904159	0.405368843856111	NA	414447.6096	0	0.420379099573848	0.458382144775563	0.405368843856111	0.296487163056807	0.000543786325904159	0.000441081691750326	1	0.811130531862741
ARHGAP45	CANX	CANX	0.000542461174160743	0.445343949593666	NA	710151.8117	0	0.11167896124995	0.0290403674882094	0.180438805551747	0.445343949593666	0.000198183651523821	0.000542461174160743	0.365341633584074	1
ARHGAP45	LANCL1	LANCL1	0.000528919440765428	0.718903641217403	NA	133184.5513	0	0.230273283619517	0.512541702789744	0.495463595839672	0.718903641217403	0.000328696724424514	0.000528919440765428	0.621449504576423	1
ARHGAP45	MDH1	MDH1	0.000512573511967927	0.414160803571139	NA	902056.6619	0	0.472888430496234	0.587877954207323	0.341147434052631	0.414160803571139	0.000380709797325883	0.000512573511967927	0.742741847631222	1
ARHGAP45	CSTA	CSTA	0.000512211448499387	0.70231515992905	NA	NA	0	0.346627674002407	0.150762009235672	0.70231515992905	0.538115658902618	0.000512211448499387	0.000435239285769131	1	0.849725805708249
ARHGAP45	NASP	NASP	0.000510284530468146	0.720217249956312	NA	464906.7517	0	0.396854194387961	0.517560290133632	0.546662187004607	0.720217249956312	0.000349247010571034	0.000510284530468146	0.684416222162618	1
ARHGAP45	SERPINB3	SERPINB3	0.000510270411760544	0.948189391142222	NA	NA	0	0.854547259667372	0.299398392037555	0.948189391142222	0.660454133536129	0.000510270411760544	0.00039416964647183	1	0.772472080267909
ARHGAP45	DDX39B	DDX39B	0.000508424307893054	0.387523232852666	NA	1637289.407	0	0.144604396355887	0.249130627901818	0.338306775646847	0.387523232852666	0.000400224837324903	0.000508424307893054	0.787186668913339	1
ARHGAP45	PHGDH	PHGDH	0.000496146174051293	0.33855634886944	NA	1238967.037	0	0.0602953554178823	0.0168159661081278	0.264026366078741	0.33855634886944	0.000348891799584261	0.000496146174051293	0.703203648101077	1
ARHGAP45	CCT7	CCT7	0.000492564576576072	0.652215548091556	NA	2344626.725	0	0.375926852455623	0.345357286476924	0.397671834814994	0.652215548091556	0.000270808093892363	0.000492564576576072	0.549792061326885	1
ARHGAP45	TMPO	TMPO	0.000479939915542463	0.930184118635103	NA	1005645.327	0	0.277980469068665	0.784147540464711	0.484000998679727	0.930184118635103	0.000225179570965372	0.000479939915542463	0.469182836586654	1
ARHGAP45	ACP1	ACP1	0.000465826100851372	0.969946514810671	NA	584868.3326	0	0.60959203306283	0.906796287071354	0.862933730182367	0.969946514810671	0.00037369583392669	0.000465826100851372	0.802221758814504	1
ARHGAP45	HDGF	HDGF	0.000457251016334132	0.67299405224656	NA	762121.2949	0	0.624273622149225	0.777492014412494	0.455583513734079	0.67299405224656	0.000279110537068887	0.000457251016334132	0.610409877940936	1
ARHGAP45	ARHGDIA	ARHGDIA	0.000448890866564361	0.420824320515732	NA	1822527.795	0	0.374895671108599	0.542184050654523	0.420824320515732	0.414732728385067	0.000410712641412312	0.000448890866564361	0.914949873130074	1
ARHGAP45	SF3B3	SF3B3	0.000444343640025205	0.927967999810416	NA	335749.8967	0	0.376111903185284	0.816993614702029	0.497203021631807	0.927967999810416	0.000214676500296872	0.000444343640025205	0.483131704742515	1
ARHGAP45	SFN	SFN	0.000442911213635361	0.481957250040127	NA	742902.4725	0	0.625349016119622	0.645180970188656	0.464809894636905	0.481957250040127	0.000385166317962528	0.000442911213635361	0.869624218364511	1
ARHGAP45	TUFM	TUFM	0.000432728726091411	0.711720407791509	NA	1078761.443	0	0.589499512323916	0.680110363456472	0.466704014306703	0.711720407791509	0.000255866025413523	0.000432728726091411	0.591285047620049	1
ARHGAP45	PCBP2	PCBP2;PCBP3	0.000431655720301899	0.778589977478348	NA	1765358.643	0	0.305041615532483	0.39031855313429	0.750295712701333	0.778589977478348	0.000375081751807506	0.000431655720301899	0.868937289989288	1
ARHGAP45	FKBP4	FKBP4	0.00042803915035278	0.272452234416005	NA	1469737.596	0	0.368196468631286	0.450124069458969	0.224650448308268	0.272452234416005	0.000318247637351215	0.00042803915035278	0.7435012360176	1
ARHGAP45	SLC3A2	SLC3A2	0.00042795899059202	0.788378969899385	NA	427529.7592	0	0.244457262120012	0.582500947838684	0.59543588550201	0.788378969899385	0.00029145191135372	0.00042795899059202	0.6810276633061	1
ARHGAP45	AKR1B1	AKR1B1	0.000426449686392577	0.44040678049565	NA	754643.2646	0	0.434868490087015	0.649720471391551	0.28786344597436	0.44040678049565	0.000251342020391484	0.000426449686392577	0.58938258934515	1
ARHGAP45	PSMD2	PSMD2	0.000414082338449937	0.824403375869738	NA	388987.2896	0	0.0844516502644704	0.415876368906979	0.515019800276889	0.824403375869738	0.000233257518473742	0.000414082338449937	0.563311923292625	1
ARHGAP45	PSMC5	PSMC5	0.000412032899807784	0.957131645895978	NA	401036.8822	0	0.328647748487708	0.460563482389012	0.502764945435115	0.957131645895978	0.00019515963078201	0.000412032899807784	0.473650601379291	1
ARHGAP45	PSME1	PSME1	0.000404226988302324	0.661728764852897	NA	892804.3301	0	0.439264947155271	0.258484415866723	0.428062195371396	0.661728764852897	0.000235785419722899	0.000404226988302324	0.583299548387783	1
ARHGAP45	PRKCSH	PRKCSH	0.000404017186061053	0.568058780845438	NA	441357.5693	0	0.178798770685884	0.234920655261948	0.530396245966218	0.568058780845438	0.000340151024123716	0.000404017186061053	0.841922165341537	1
ARHGAP45	CASP14	CASP14	0.000398649624164692	0.818671160253572	NA	NA	0	0.669548207973851	0.0824564558450409	0.818671160253572	0.414771317411522	0.000398649624164692	0.00022398854277339	1	0.561868189999485
ARHGAP45	CAT	CAT	0.000397333684906747	0.539307065696981	NA	95137.84798	0	0.552279943476154	0.547238363516123	0.475224867916708	0.539307065696981	0.000315706273954038	0.000397333684906747	0.794562066964277	1
ARHGAP45	KPNB1	KPNB1	0.000397190428046989	0.989869275404428	NA	719827.9148	0	0.382989178985156	0.981969700572795	0.5764386983898	0.989869275404428	0.000208563755096509	0.000397190428046989	0.525097636723096	1
ARHGAP45	CS	CS	0.000395870149848348	0.492099390340638	NA	702674.8534	0	0.501729085631325	0.578922169407319	0.492099390340638	0.461432464586884	0.000380681888543633	0.000395870149848348	0.961633224150562	1
ARHGAP45	TTLL11	TTLL11	0.000394271163376101	0.876759066801216	NA	NA	0	0.896012640890506	0.301596902144191	0.876759066801216	0.180656035799678	0.000394271163376101	9.00953642670144e-05	1	0.228511168545875
ARHGAP45	PSMB7	PSMB7	0.00039162577394566	0.713036935530959	NA	522038.3739	0	0.310541203961625	0.274794617617702	0.56536769316213	0.713036935530959	0.000279998049682972	0.00039162577394566	0.714963284622384	1
ARHGAP45	PSMB8	PSMB8	0.000389387883777394	0.61134606029303	NA	445477.0055	0	0.150692860381923	0.332532812621067	0.561756305565223	0.61134606029303	0.000322632453793439	0.000389387883777394	0.82856315575007	1
ARHGAP45	EEF1B2	EEF1B2	0.000388559703755963	0.769154198282672	NA	1584741.89	0	0.156086604008317	0.0999912213807022	0.607639377305262	0.769154198282672	0.000276792955959935	0.000388559703755963	0.71235630788358	1
ARHGAP45	EIF5A	EIF5A;EIF5A2;EIF5AL1	0.000377776838257614	0.541874849345666	NA	4825868.566	0	0.493473834467546	0.560605005183185	0.518285200701712	0.541874849345666	0.000325814134263981	0.000377776838257614	0.862451323820445	1
ARHGAP45	FH	FH	0.000364457181710413	0.29009117540936	NA	477555.6759	0	0.374215915251485	0.463559054967715	0.252162237733013	0.29009117540936	0.000285664862148743	0.000364457181710413	0.783809118009709	1
ARHGAP45	ACO2	ACO2	0.000363258507712593	0.470024076505288	NA	207674.1261	0	0.514461663484544	0.652159085843946	0.349059907338092	0.470024076505288	0.000243254250680369	0.000363258507712593	0.66964502004955	1
ARHGAP45	SSB	SSB	0.000363086682661489	0.797486462871467	NA	481767.6803	0	0.430402291526063	0.703845101234745	0.418462154468599	0.797486462871467	0.000171793989899055	0.000363086682661489	0.473148694520481	1
ARHGAP45	PSMD3	PSMD3	0.000360317080636963	0.941530413352085	NA	279251.3007	0	0.273448997479624	0.715115483923116	0.522411050142443	0.941530413352085	0.000180271731770617	0.000360317080636963	0.500314144008758	1
ARHGAP45	ANXA2	ANXA2;ANXA2P2	0.000358428994716096	0.475430569724852	NA	246538.1022	0	0.41774223205487	0.160339915892976	0.475430569724852	0.406452727225233	0.000358428994716096	0.000339829670116159	1	0.948108761082041
ARHGAP45	DPYSL2	DPYSL2	0.000354753973819372	0.295810999168726	NA	995333.0279	0	0.181448201492614	0.240766981076069	0.293130290902113	0.295810999168726	0.000316984793635749	0.000354753973819372	0.893534158963775	1
ARHGAP45	DSC1	DSC1	0.000344114306763997	0.964704195211106	NA	NA	0	0.924789988201968	0.16876475098052	0.964704195211106	0.357698612331184	0.000344114306763997	0.000141501498168604	1	0.411204926349225
ARHGAP45	GOT1	GOT1	0.000343408350029302	0.399185068556986	NA	203593.4588	0	0.41962003044844	0.513556167957706	0.297547709734454	0.399185068556986	0.000230811771189297	0.000343408350029302	0.672120439615409	1
ARHGAP45	HSPE1	HSPE1	0.000342925188142786	0.325587788485183	NA	7846686.041	0	0.382400804095814	0.423489776202385	0.304451706301504	0.325587788485183	0.000289144189486637	0.000342925188142786	0.843169879274787	1
ARHGAP45	CAPZB	CAPZB	0.000340403976834011	0.964019698597804	NA	1003737.708	0	0.918974136757269	0.565622696558371	0.964019698597804	0.746568225253916	0.000340403976834011	0.000292356961542894	1	0.858852955426706
ARHGAP45	SRSF6	SRSF6	0.000334392078954139	0.923592094429527	NA	586608.9416	0	0.208738488242308	0.604534209127206	0.284533184182119	0.923592094429527	9.28909656736754e-05	0.000334392078954139	0.277790568377713	1
ARHGAP45	TRIM28	TRIM28	0.000331946993893787	0.7422361622679	NA	597661.453	0	0.199634380121704	0.514051770216881	0.468315405604965	0.7422361622679	0.000188855594293612	0.000331946993893787	0.568932985589983	1
ARHGAP45	HNRNPD	HNRNPD	0.000328209351194003	0.58119323618584	NA	4410561.766	0	0.246528604436879	0.120924047041102	0.245905108366431	0.58119323618584	0.000125216836976267	0.000328209351194003	0.381515141237555	1
ARHGAP45	RCC2	RCC2	0.00032344546879542	0.714777736042063	NA	1567360.822	0	0.599096538521837	0.772341128537828	0.498062631785593	0.714777736042063	0.000203225777192616	0.00032344546879542	0.628315425006485	1
ARHGAP45	CLIC1	CLIC1	0.00031500922692216	0.212216963573245	NA	1357845.137	0	0.290256461136232	0.339826697420522	0.178336530865297	0.212216963573245	0.00023869772067372	0.00031500922692216	0.75774834599592	1
ARHGAP45	CCT4	CCT4	0.000314315380675434	0.75883914124961	NA	2537135.834	0	0.544544905355958	0.671388643979292	0.56224382029934	0.75883914124961	0.000209993271404414	0.000314315380675434	0.668097345262452	1
ARHGAP45	CAPN1	CAPN1	0.000302884741614833	0.740834828113075	NA	168108.5188	0	0.427244877777395	0.160519876487348	0.740834828113075	0.441297365743815	0.000302884741614833	0.000200088698857712	1	0.660610032023855
ARHGAP45	GSR	GSR	0.000302007202320645	0.319033208549139	NA	226467.3206	0	0.426317576792068	0.541511369479411	0.319033208549139	0.301364563055467	0.000288287484078755	0.000302007202320645	0.954571552809117	1
ARHGAP45	TSN	TSN	0.000293634385632862	0.608792996010741	NA	564800.0164	0	0.27980777653235	0.518456261296004	0.400970042480746	0.608792996010741	0.000174386945203179	0.000293634385632862	0.59389143007665	1
ARHGAP45	STMN2	STMN2	0.000293580879088833	0.625768552549608	NA	920463.2421	0	0.448809316934191	0.401150502909705	0.625768552549608	0.522897970854336	0.000293580879088833	0.000272060949628759	1	0.926698463718538
ARHGAP45	ACOT7	ACOT7	0.000291115444941	0.443185812576569	NA	759397.3974	0	0.488948803792265	0.572883357847089	0.399367452767606	0.443185812576569	0.00023654667380671	0.000291115444941	0.812552813385257	1
ARHGAP45	SRSF2	SRSF2	0.000281811742788845	0.453656881485905	NA	363020.1656	0	0.344691863858478	0.360907676125736	0.453656881485905	0.359812546781791	0.000281811742788845	0.000247880924225114	1	0.879597570250455
ARHGAP45	USP14	USP14	0.000277578109750129	0.4452196972472	NA	605747.1512	0	0.548494561000299	0.585026207450899	0.443584416666436	0.4452196972472	0.000249374420590565	0.000277578109750129	0.898393683907739	1
ARHGAP45	MAPRE1	MAPRE1	0.000277053988995761	0.787799974627184	NA	1430810.179	0	0.593718495996977	0.782782362413695	0.554943797318121	0.787799974627184	0.00017597955930017	0.000277053988995761	0.635181467475143	1
ARHGAP45	LMNB1	LMNB1	0.000268427111632154	0.561438663343297	NA	1901202.379	0	0.429221423776871	0.108549919550763	0.561438663343297	0.53456170452018	0.000254211756397961	0.000268427111632154	0.947042028848138	1
ARHGAP45	PSMD1	PSMD1	0.000268142556216519	0.790259694859012	NA	278068.4902	0	0.168697145270353	0.768537321483323	0.35957740179625	0.790259694859012	0.000110015298633417	0.000268142556216519	0.410286603460967	1
ARHGAP45	BANF1	BANF1	0.000262752853009431	0.597255075149551	NA	842389.2278	0	0.451941174238434	0.592615017138683	0.561079374227653	0.597255075149551	0.00022257514997033	0.000262752853009431	0.847089374753017	1
ARHGAP45	GSTO1	GSTO1	0.000259554100186383	0.286042578350399	NA	1459328.231	0	0.281150997587463	0.423885828030876	0.252169971259414	0.286042578350399	0.000206326664756401	0.000259554100186383	0.794927395129724	1
ARHGAP45	ADH5	ADH5	0.000257686422851459	0.225174759121125	NA	618412.8742	0	0.326445512848176	0.3912594970318	0.195590780614218	0.225174759121125	0.000201829660243004	0.000257686422851459	0.783237463618123	1
ARHGAP45	PTGES3	PTGES3	0.000257093730553735	0.558150317743995	NA	1443212.981	0	0.553626371523345	0.591133484013693	0.473825584166851	0.558150317743995	0.000196799321021026	0.000257093730553735	0.765476935579697	1
ARHGAP45	ECH1	ECH1	0.000255351631293253	0.309982664757556	NA	494657.739	0	0.214795744429131	0.0396834988770322	0.1607709029687	0.309982664757556	0.000119419008072933	0.000255351631293253	0.467664950750948	1
ARHGAP45	EZR	EZR	0.000251146310575558	0.479445504280621	NA	557286.2391	0	0.609995804952289	0.589612011496207	0.464846862361357	0.479445504280621	0.00021956455659483	0.000251146310575558	0.874249580221379	1
ARHGAP45	EIF4B	EIF4B	0.000242314516377008	0.892902561111432	NA	205636.5925	0	0.225049025488955	0.819481501297608	0.330575066714117	0.892902561111432	8.08928687036408e-05	0.000242314516377008	0.333834183412201	1
ARHGAP45	MIF	MIF	0.000241071007361294	0.584516707454677	NA	4859077.82	0	0.563751847352137	0.57444649812337	0.584516707454677	0.47737654348265	0.000241071007361294	0.000218345552299698	1	0.905731280960151
ARHGAP45	ACADM	ACADM	0.000239971960080018	0.322108426928669	NA	174253.4345	0	0.362151764000948	0.466034025277461	0.279014836220961	0.322108426928669	0.0001874349125966	0.000239971960080018	0.781070057243775	1
ARHGAP45	OXCT1	OXCT1	0.000237564030997516	0.374731846139531	NA	186701.566	0	0.30049980402582	0.47842378342005	0.233950606437254	0.374731846139531	0.000133736218074558	0.000237564030997516	0.562948092406956	1
ARHGAP45	TXNDC5	TXNDC5	0.000237382159707679	0.405353762142557	NA	314969.2022	0	0.337992746003485	0.464897779847983	0.31903005341241	0.405353762142557	0.00016846521649583	0.000237382159707679	0.709679348706255	1
ARHGAP45	MCM7	MCM7	0.000233973938732482	0.366810973694182	NA	1040268.355	0	0.34196081271274	0.26966543902049	0.314204747055572	0.366810973694182	0.000180718530983823	0.000233973938732482	0.772387437519059	1
ARHGAP45	LGALS3BP	LGALS3BP	0.000233398135362693	0.887510785420916	NA	13813.30274	0	0.266915522575049	0.715786520866315	0.610300671213204	0.887510785420916	0.000144721271464775	0.000233398135362693	0.620061815146393	1
ARHGAP45	NME1	NME1	0.000229934917502489	0.416264614178194	NA	859874.9036	0	0.453630737710852	0.51542187523203	0.324768511263992	0.416264614178194	0.00016176111329468	0.000229934917502489	0.703508258126687	1
ARHGAP45	DUT	DUT	0.000227583654192556	0.418487153684193	NA	1017113.718	0	0.458898654049794	0.522224673295074	0.378846804468081	0.418487153684193	0.000185775031227454	0.000227583654192556	0.816293384015498	1
ARHGAP45	STRAP	STRAP	0.0002261744360319	0.550182998986719	NA	524775.8918	0	0.505758908047969	0.548579803516187	0.465202333248203	0.550182998986719	0.000172441984944728	0.0002261744360319	0.762429158529686	1
ARHGAP45	CAP1	CAP1	0.000224796710801643	0.380051062462945	NA	682029.0768	0	0.427039608610184	0.525884928426152	0.332774676253661	0.380051062462945	0.000177485570234282	0.000224796710801643	0.789538110239045	1
ARHGAP45	APEX1	APEX1	0.000224687086458	0.554081996583353	NA	1481726.265	0	0.665903639097344	0.625368939756827	0.554081996583353	0.493650693650876	0.000224687086458	0.000222003103629556	1	0.988054574605268
ARHGAP45	SUB1	SUB1	0.000224489873663906	0.486746418024354	NA	1130762.927	0	0.378021932057804	0.393668874135351	0.486746418024354	0.483651532148777	0.000203719091648193	0.000224489873663906	0.907475639427683	1
ARHGAP45	FDFT1	FDFT1	0.000221936533553188	0.608196572171804	NA	535431.6742	0	0.078626933899247	0.156472699542981	0.608196572171804	0.520596477191095	0.000221936533553188	0.000210679013504852	1	0.949275948992694
ARHGAP45	RPA2	RPA2	0.000221365400462092	0.987879647140009	NA	204124.1689	0	0.100391779890655	0.961621302932781	0.54124305598108	0.987879647140009	0.000109361087469268	0.000221365400462092	0.494029722987338	1
ARHGAP45	COTL1	COTL1	0.000220926201965211	0.687691317861636	NA	530500.0189	0	0.617403707040284	0.77020900898996	0.510924754841219	0.687691317861636	0.000148004666791199	0.000220926201965211	0.669928082204142	1
ARHGAP45	ALDH9A1	ALDH9A1	0.000213747772606675	0.485576231485705	NA	162756.9952	0	0.523473418629457	0.600212373529139	0.432497562671897	0.485576231485705	0.000171669293996191	0.000213747772606675	0.803139569141082	1
ARHGAP45	FRMPD3	FRMPD3	0.000213746025827203	0.895324430371168	NA	NA	0	0.708080156120213	0.856820183859873	0.83003526573322	0.895324430371168	0.000178681231659256	0.000213746025827203	0.835951129232718	1
ARHGAP45	PAK2	PAK2	0.000212241605167594	0.452033784335691	NA	613727.4012	0	0.321325760652093	0.541923367509492	0.313416887375494	0.452033784335691	0.000132692629200959	0.000212241605167594	0.625196125407079	1
ARHGAP45	CTSD	CTSD	0.000210994162641641	0.576174142294945	NA	152992.848	0	0.299116020726837	0.163787859857628	0.576174142294945	0.486507964364933	0.000210994162641641	0.000197579486033185	1	0.936421574699011
ARHGAP45	FDPS	FDPS	0.00021005085536056	0.0934945764343641	NA	2176376.399	0	0.158939038194914	0.147313136853127	0.0934945764343641	0.0779837877922668	0.00021005085536056	0.00019430213938411	1	0.925024271148925
ARHGAP45	SERPINB4	SERPINB4	0.00020726929038453	0.628319816869094	NA	NA	0	0.261856009711284	0.159101083443479	0.628319816869094	0.503719650893399	0.00020726929038453	0.000184280048417467	1	0.889085151377642
ARHGAP45	GDI1	GDI1	0.000207018312955605	0.359708257864801	NA	212635.4597	0	0.148951663835694	0.485486241913275	0.200016542590507	0.359708257864801	0.00010379801592791	0.000207018312955605	0.501395332837873	1
ARHGAP45	RNPEP	RNPEP	0.000206623978121054	0.533756705955154	NA	90227.3766	0	0.311133481608482	0.622608180824395	0.279639711839239	0.533756705955154	9.76115028803577e-05	0.000206623978121054	0.472411303702469	1
ARHGAP45	PDIA6	PDIA6	0.000204950190394028	0.38198687880112	NA	865652.877	0	0.349588292188739	0.375415671187444	0.306766625450691	0.38198687880112	0.000148413281967987	0.000204950190394028	0.724143176850214	1
ARHGAP45	HPRT1	HPRT1	0.00020288728877784	0.706597730601438	NA	592343.8766	0	0.685386114139896	0.803756446691443	0.590670808713985	0.706597730601438	0.000152930070194074	0.00020288728877784	0.753768612687864	1
ARHGAP45	AARS	AARS	0.000202257611459988	0.331447947285874	NA	329778.9485	0	0.347755536979472	0.276463691185513	0.331447947285874	0.221928169641265	0.000202257611459988	0.000150188677327141	1	0.742561311997166
ARHGAP45	LAP3	LAP3	0.000197302233339923	0.320596152650861	NA	415646.2658	0	0.369806255635972	0.375356700480862	0.300067676155798	0.320596152650861	0.000166516659201712	0.000197302233339923	0.843967432009898	1
ARHGAP45	WDR61	WDR61	0.000191282653298644	0.616696287658155	NA	182873.7058	0	0.463658732108	0.579988811847047	0.434812821944062	0.616696287658155	0.000121610584166648	0.000191282653298644	0.63576378761738	1
ARHGAP45	GFPT1	GFPT1	0.000191226576424602	0.826258723329539	NA	220440.8758	0	0.389386618250223	0.501117661899479	0.826258723329539	0.778079745823083	0.00018310701224491	0.000191226576424602	0.957539562065561	1
ARHGAP45	PFKP	PFKP	0.000190272480540563	0.619266168918385	NA	459221.4037	0	0.592497069064223	0.38270674320463	0.619266168918385	0.438232792438781	0.000190272480540563	0.000149327130004424	1	0.784806765435476
ARHGAP45	2007-09-01	2007-09-01	0.000187013771972538	0.372568087670391	NA	433253.0646	0	0.344340322858841	0.169435072697387	0.311074140674471	0.372568087670391	0.000140798045594382	0.000187013771972538	0.752875278164311	1
ARHGAP45	SSBP1	SSBP1	0.000180967556817943	0.508954277837926	NA	518205.6805	0	0.089115286208459	0.392586058148727	0.289057507697403	0.508954277837926	9.26767908974748e-05	0.000180967556817943	0.512118263223887	1
ARHGAP45	TPM4	TPM4	0.00017307011075455	0.488185581185707	NA	948872.7612	0	0.0227110175585741	0.0593674028890444	0.488185581185707	0.434281135446686	0.00017307011075455	0.00017074315767573	1	0.986554853009137
ARHGAP45	ACLY	ACLY	0.000172948812441441	0.153007165359264	NA	1432863.342	0	0.167950844692281	0.176615362002126	0.131083345168932	0.153007165359264	0.000133603584411048	0.000172948812441441	0.772503624193923	1
ARHGAP45	GSTM1	GSTM1;GSTM4	0.000172152769213619	0.760782838695533	NA	170805.0352	0	0.604899411852683	0.794505338631905	0.566468177435704	0.760782838695533	0.00011558290411129	0.000172152769213619	0.671397298104842	1
ARHGAP45	APOA1BP	APOA1BP	0.000169470237084123	0.714297084736183	NA	124637.8559	0	0.39761432102025	0.780669178149711	0.377144759315332	0.714297084736183	8.0683999098447e-05	0.000169470237084123	0.476095392835242	1
ARHGAP45	EIF6	EIF6	0.000167000485891463	0.430207716661555	NA	642407.2194	0	0.240040024564887	0.46049983060107	0.430207716661555	0.406225243712932	0.000159475437452414	0.000167000485891463	0.954939960809816	1
ARHGAP45	GART	GART	0.000166735908503741	0.297183794134519	NA	651638.5708	0	0.229758193988331	0.359146477464213	0.251633958033931	0.297183794134519	0.000127302826162927	0.000166735908503741	0.763499760221537	1
ARHGAP45	PSMC6	PSMC6	0.000166500914407437	0.907506863030898	NA	225492.8202	0	0.519370281398809	0.667063737564844	0.530737119029354	0.907506863030898	8.78033218332902e-05	0.000166500914407437	0.527344382136129	1
ARHGAP45	APRT	APRT	0.000166187019217097	0.48226704355508	NA	1071987.692	0	0.417545175503163	0.566886010619152	0.415444773461548	0.48226704355508	0.000129088511292013	0.000166187019217097	0.776766512211036	1
ARHGAP45	PPP1CA	PPP1CA	0.000165285339780271	0.652054248687496	NA	994738.6494	0	0.417265914439912	0.372137399917224	0.652054248687496	0.420739419417625	0.000165285339780271	0.000118276653992243	1	0.715590712095087
ARHGAP45	KARS	KARS	0.000164399991748283	0.664869509069704	NA	702789.2664	0	0.12985616983523	0.230430886170881	0.32350901298861	0.664869509069704	7.21301007173542e-05	0.000164399991748283	0.438747593295469	1
ARHGAP45	G6PD	G6PD	0.000164346092976863	0.348396012883463	NA	461017.2038	0	0.275233542816555	0.324652554740912	0.26105943968078	0.348396012883463	0.000111042795992543	0.000164346092976863	0.675664349429807	1
ARHGAP45	RPS6	RPS6	0.000163992965885911	0.868186180803535	NA	1758181.712	0	0.110069586844199	0.62953904809339	0.658003800330264	0.868186180803535	0.000112074170376521	0.000163992965885911	0.683408399690085	1
ARHGAP45	HIST1H1B	HIST1H1B	0.000162808670584627	0.780064105074424	NA	7440466.166	0	0.0206002299621851	0.426688402277371	0.243219355071386	0.780064105074424	4.57730811875868e-05	0.000162808670584627	0.281146458743389	1
ARHGAP45	DARS	DARS	0.000162542826938942	0.310684291848619	NA	757614.3918	0	0.207681939754296	0.257969038125064	0.230855397078694	0.310684291848619	0.000108906380414976	0.000162542826938942	0.670016527126641	1
ARHGAP45	GLO1	GLO1	0.000162032816839722	0.742141230412198	NA	939351.3582	0	0.552333368779895	0.815955027160035	0.529022893477091	0.742141230412198	0.000104149135122538	0.000162032816839722	0.642765688789819	1
ARHGAP45	ARG1	ARG1	0.000159864910820863	0.727623300004423	NA	NA	0	0.62355864272143	0.145034793190429	0.727623300004423	0.319462373698948	0.000159864910820863	7.78397598151747e-05	1	0.48690960020863
ARHGAP45	CRYZ	CRYZ	0.000158263230833127	0.607809583615531	NA	169835.2918	0	0.67318412319129	0.4116418900695	0.607809583615531	0.366250352230437	0.000158263230833127	0.000105761050427024	1	0.668260403065689
ARHGAP45	TRAP1	TRAP1	0.000152681200311919	0.74391571794735	NA	149957.3649	0	0.123622225633209	0.259766134350495	0.500468796333334	0.74391571794735	9.26197522037147e-05	0.000152681200311919	0.606621850067314	1
ARHGAP45	IPO5	IPO5	0.000152555613785994	0.864011484946814	NA	492023.1305	0	0.230555757709954	0.589306320112974	0.455495450732585	0.864011484946814	7.25199508635407e-05	0.000152555613785994	0.47536730418372	1
ARHGAP45	PDCD6IP	PDCD6IP	0.000152547375042843	0.487217582180839	NA	285593.88	0	0.4219546753839	0.457064386824616	0.435004322564016	0.487217582180839	0.000122811811785574	0.000152547375042843	0.805073255118828	1
ARHGAP45	MCM3	MCM3	0.000150464363868894	0.306589366867243	NA	735293.1392	0	0.224335980577667	0.202053102137108	0.246740608154341	0.306589366867243	0.000109189775942468	0.000150464363868894	0.725685292748848	1
ARHGAP45	HADH	HADH	0.000150257383547877	0.331777598022573	NA	626672.9226	0	0.195546169973541	0.370494985708962	0.219191645511638	0.331777598022573	8.9511233040243e-05	0.000150257383547877	0.595719364511108	1
ARHGAP45	CNBP	CNBP	0.000149785185088543	0.885497846276843	NA	1467094.172	0	0.811443625838201	0.545407441234987	0.885497846276843	0.514890728182788	0.000149785185088543	9.65898837517721e-05	1	0.644856056322755
ARHGAP45	MAGOHB	MAGOHB;MAGOH	0.000149597553850811	0.41520880663807	NA	1043572.648	0	0.364252615976708	0.504488303854764	0.349517421298077	0.41520880663807	0.000113551151469769	0.000149597553850811	0.759044172493688	1
ARHGAP45	BUB3	BUB3	0.000149507819283066	0.834789213860707	NA	576190.2718	0	0.761794898857645	0.790290024403214	0.834789213860707	0.805751948833181	0.000139670327194835	0.000149507819283066	0.934200818824029	1
ARHGAP45	CAPZA2	CAPZA2	0.000149076422486328	0.93586999404919	NA	210699.8032	0	0.904353658373006	0.482541481127411	0.93586999404919	0.497433427634255	0.000149076422486328	8.78746536622541e-05	1	0.589460440468468
ARHGAP45	AKR1A1	AKR1A1	0.000148913463714376	0.256626384238026	NA	312131.022	0	0.230817901720297	0.326059063111735	0.219841797061178	0.256626384238026	0.000115029095567444	0.000148913463714376	0.772455980125991	1
ARHGAP45	NPEPPS	NPEPPS	0.000147796064192769	0.58462135287032	NA	82629.26269	0	0.635560905276769	0.647950136315782	0.558474098593902	0.58462135287032	0.000127308092315997	0.000147796064192769	0.861376742414135	1
ARHGAP45	EEF1D	EEF1D	0.000146874222187412	0.675010251662158	NA	1734522.175	0	0.264782639119651	0.374050627543954	0.349198360327669	0.675010251662158	6.85128740276205e-05	0.000146874222187412	0.466473102000143	1
ARHGAP45	PRKAR1A	PRKAR1A	0.000145418197430195	0.781057816452229	NA	94521.11174	0	0.201383893429827	0.4601804369755	0.405269122830082	0.781057816452229	6.80367985100912e-05	0.000145418197430195	0.467869907015942	1
ARHGAP45	BCAT1	BCAT1	0.000143952581569281	0.46827677361922	NA	204768.7971	0	0.202965102059704	0.246423793536612	0.46827677361922	0.264902864065643	0.000143952581569281	9.03105973435958e-05	1	0.627363513450653
ARHGAP45	NUDT1	NUDT1	0.000143936488443087	0.444594894184257	NA	154919.912	0	0.0929981324255399	0.318035403154267	0.444594894184257	0.379085014502794	0.000143936488443087	0.000136106313132621	1	0.945599789218407
ARHGAP45	GLUD1	GLUD1;GLUD2	0.000142289984536099	0.569894325378808	NA	384061.0925	0	0.322145596115401	0.388636098709648	0.569894325378808	0.40433192794147	0.000142289984536099	0.000111957516717518	1	0.78682640301443
ARHGAP45	GSS	GSS	0.000142160861010151	0.375232733500363	NA	35985.08778	0	0.212626300919795	0.420229313075829	0.203264583834044	0.375232733500363	6.94393780597487e-05	0.000142160861010151	0.488456369540352	1
ARHGAP45	FEN1	FEN1	0.000141037735759409	0.585556446613474	NA	526495.6281	0	0.360358077390706	0.613630450267162	0.413644958563777	0.585556446613474	8.98377931999135e-05	0.000141037735759409	0.63697699566848	1
ARHGAP45	GLOD4	GLOD4	0.000140585902723646	0.508098804829956	NA	241836.8243	0	0.433195195999337	0.635530633591074	0.44950942795934	0.508098804829956	0.000112149459478074	0.000140585902723646	0.797729056081314	1
ARHGAP45	NIT2	NIT2	0.000140169769631897	0.504582190023214	NA	380720.1317	0	0.434676776364721	0.538278911727848	0.473615270497816	0.504582190023214	0.000118635022794147	0.000140169769631897	0.846366681672497	1
ARHGAP45	ALDOC	ALDOC	0.000139883645943516	0.180605254098693	NA	562869.3005	0	0.216648555273801	0.255791184383266	0.180407069405899	0.180605254098693	0.000125995459214707	0.000139883645943516	0.900716151376144	1
ARHGAP45	SUGT1	SUGT1	0.000139694944239507	0.649685531791391	NA	317902.6612	0	0.656418451925408	0.515935983496284	0.638703800400302	0.649685531791391	0.000123834533608234	0.000139694944239507	0.886463961043002	1
ARHGAP45	PEPD	PEPD	0.000139287177536782	0.490728900002515	NA	80840.60943	0	0.183515420860928	0.269992343046255	0.284246541876156	0.490728900002515	7.27494093902327e-05	0.000139287177536782	0.522297965087428	1
ARHGAP45	MYDGF	MYDGF	0.000137543395855321	0.537002256785573	NA	203885.9287	0	0.455165142755427	0.579841895876706	0.476408308315668	0.537002256785573	0.000110029144864545	0.000137543395855321	0.799959490459884	1
ARHGAP45	CDK6	CDK6	0.000137081785302497	0.581996666859083	NA	541020.6138	0	0.522952897552671	0.643111331363016	0.520430125081978	0.581996666859083	0.000110531601199313	0.000137081785302497	0.806318658276913	1
ARHGAP45	GMFG	GMFG	0.000136200287552113	0.269667020372009	NA	682311.7957	0	0.0821794606659091	0.247206820233414	0.269667020372009	0.26759942856714	0.00012376146982133	0.000136200287552113	0.908672603014703	1
ARHGAP45	EIF3I	EIF3I	0.000136187659213493	0.980042660495884	NA	541612.1156	0	0.553314415658741	0.845633148683099	0.787526793511036	0.980042660495884	9.8678580236977e-05	0.000136187659213493	0.724577988981254	1
ARHGAP45	NAP1L4	NAP1L4	0.000135799706594627	0.682462204923814	NA	532539.078	0	0.606886982760518	0.625577800905948	0.602598457060787	0.682462204923814	0.000108121738765526	0.000135799706594627	0.796185363553675	1
ARHGAP45	TAGLN2	TAGLN2	0.000135457453890641	0.55009607448054	NA	1825582.612	0	0.398310590834508	0.514325030975687	0.55009607448054	0.455882892344536	0.000135457453890641	0.000124495277666859	1	0.91907291988057
ARHGAP45	SUMO2	SUMO2;SUMO4;SUMO3	0.000132247480266584	0.430776668539846	NA	1601472.609	0	0.32629600229953	0.469193647480757	0.250293552736278	0.430776668539846	6.92866677264353e-05	0.000132247480266584	0.523916732377566	1
ARHGAP45	CYB5B	CYB5B	0.000131878414725773	0.819148537475249	NA	330688.8455	0	0.653671385329337	0.0839552331473909	0.819148537475249	0.512594856373191	0.000131878414725773	9.15209506345094e-05	1	0.693979760257334
ARHGAP45	PRPS2	PRPS2	0.00013181344622245	0.491423502875111	NA	686103.3431	0	0.558707076942328	0.421919599412895	0.491423502875111	0.371864768845437	0.00013181344622245	0.000110617552889886	1	0.839197790968961
ARHGAP45	PGM2	PGM2	0.000130649695505014	0.33561299628014	NA	223378.492	0	0.274998294236617	0.38333875073931	0.317490682953076	0.33561299628014	0.00011144623366423	0.000130649695505014	0.853015640284851	1
ARHGAP45	IDI1	IDI1	0.000130159636182377	0.283145421135826	NA	373652.3575	0	0.262488341624479	0.313117624183722	0.283145421135826	0.282201067104063	0.000117758427171593	0.000130159636182377	0.904723081790058	1
ARHGAP45	PGM1	PGM1	0.000129632055461498	0.292561874461064	NA	147493.649	0	0.314565462457991	0.327293419512324	0.292561874461064	0.263859020648059	0.000129605362244389	0.000129632055461498	0.999794084749997	1
ARHGAP45	PPIB	PPIB	0.000129584182100779	0.553024776835081	NA	1254767.195	0	0.351228124248171	0.430762556627929	0.512854542213939	0.553024776835081	0.000108359349256944	0.000129584182100779	0.836208150564798	1
ARHGAP45	GMPS	GMPS	0.000129206139371202	0.318028663097121	NA	498181.9347	0	0.296341789934204	0.380289930408368	0.316570245035755	0.318028663097121	0.000115971629157987	0.000129206139371202	0.897570577701479	1
ARHGAP45	MCM4	MCM4	0.00012660214147237	0.341375297560675	NA	875998.3126	0	0.17642273428834	0.363654352927749	0.238242511736754	0.341375297560675	7.96696663583691e-05	0.00012660214147237	0.629291617280872	1
ARHGAP45	ATP6V1A	ATP6V1A	0.000126420789489912	0.737868051144895	NA	182824.8741	0	0.512506035244745	0.74993645508526	0.627446858996768	0.737868051144895	9.69352022147289e-05	0.000126420789489912	0.766766309606568	1
ARHGAP45	PRMT5	PRMT5	0.000124114278347394	0.73141773008599	NA	324694.1339	0	0.676471977580492	0.716820677103459	0.73141773008599	0.690683298841017	0.000118514927389635	0.000124114278347394	0.954885521373399	1
ARHGAP45	YARS	YARS	0.000123790201923947	0.313774475628539	NA	363556.5877	0	0.352965828883548	0.267090358999391	0.313774475628539	0.274229301580288	0.000123790201923947	0.000119982453157169	1	0.969240305714039
ARHGAP45	PSMB9	PSMB9	0.000122779882818221	0.583960339071843	NA	39179.7881599999	0	0.0468379867663494	0.393439321804036	0.417830308891962	0.583960339071843	7.92152106920717e-05	0.000122779882818221	0.645180699588647	1
ARHGAP45	PSMD12	PSMD12	0.000122390786216364	0.812647617614033	NA	213883.547	0	0.2599823060657	0.185894604334878	0.496054760118917	0.812647617614033	6.73660151742826e-05	0.000122390786216364	0.550417374190178	1
ARHGAP45	AIFM1	AIFM1	0.000120945644616746	0.33871145118129	NA	206081.4324	0	0.275190548820639	0.148381177673962	0.33871145118129	0.282635828762704	0.000120945644616746	0.000111923888411592	1	0.925406522626408
ARHGAP45	RPS12	RPS12	0.000120856591586423	0.993976717023202	NA	3423924.82	0	0.563810888226101	0.982935780011297	0.656742096396538	0.993976717023202	7.20035260584491e-05	0.000120856591586423	0.595776573816088	1
ARHGAP45	STOML2	STOML2	0.00012074109268952	0.652925017384185	NA	382044.4532	0	0.444746869667196	0.371231331130724	0.507941438781221	0.652925017384185	8.46974268703491e-05	0.00012074109268952	0.701479711535694	1
ARHGAP45	GGH	GGH	0.000118572872581486	0.818299178716436	NA	75761.78364	0	0.599426974001196	0.77317970375488	0.636613168418535	0.818299178716436	8.31789862480978e-05	0.000118572872581486	0.701500979416143	1
ARHGAP45	SOD2	SOD2	0.000117319876897816	0.944878425224672	NA	87403.48634	0	0.777205517722407	0.879054463924855	0.745904407793255	0.944878425224672	8.35109874065743e-05	0.000117319876897816	0.711823005741059	1
ARHGAP45	ERO1L	ERO1L	0.000116205859647438	0.370237278327226	NA	149384.7871	0	0.252493463001828	0.397893550289428	0.327143809369227	0.370237278327226	9.25872891651677e-05	0.000116205859647438	0.796752327688741	1
ARHGAP45	GLRX3	GLRX3	0.000116066065091851	0.466705277373495	NA	269603.1414	0	0.176970447128168	0.49371457817639	0.346032430305416	0.466705277373495	7.75968571102207e-05	0.000116066065091851	0.668557661955825	1
ARHGAP45	GARS	GARS	0.000115768694153977	0.181140404209101	NA	232388.9685	0	0.0977616234072991	0.175948887716951	0.139035659515569	0.181140404209101	8.01247675404196e-05	0.000115768694153977	0.692110834677385	1
ARHGAP45	LRPPRC	LRPPRC	0.00011561073966308	0.752280625344465	NA	291311.323	0	0.0801586994355339	0.609247562085261	0.406947533081464	0.752280625344465	5.63925199928922e-05	0.00011561073966308	0.487779250934946	1
ARHGAP45	RBM8A	RBM8A	0.000115352665886691	0.526867792799637	NA	284095.4046	0	0.354122609693928	0.526698835309813	0.418604114211889	0.526867792799637	8.26407512190514e-05	0.000115352665886691	0.716418216985365	1
ARHGAP45	PSMD4	PSMD4	0.000115076421441992	0.65389626983962	NA	208890.0218	0	0.518113610735786	0.324219601017995	0.553830919396577	0.65389626983962	8.78859527806367e-05	0.000115076421441992	0.763718159457529	1
ARHGAP45	LAMP2	LAMP2	0.00011395700086063	0.830513198391411	NA	37273.46667	0	0.353677980476689	0.357981582454787	0.740142768333131	0.830513198391411	9.15745412400813e-05	0.00011395700086063	0.803588551370159	1
ARHGAP45	HYOU1	HYOU1	0.000113412668014923	0.179655548062406	NA	542395.2898	0	0.154290278552036	0.215261431293339	0.173440219430221	0.179655548062406	9.87269060947114e-05	0.000113412668014923	0.870510392028875	1
ARHGAP45	TARS	TARS	0.000112896471465446	0.242963127057878	NA	314486.4939	0	0.201444704959097	0.273278503466142	0.242963127057878	0.205238198582428	0.000112896471465446	0.000105762915640309	1	0.936813296885724
ARHGAP45	TYMS	TYMS	0.000112742595744477	0.454869725884945	NA	617809.2299	0	0.376298196960314	0.476776803043669	0.407509985610451	0.454869725884945	9.10760172977851e-05	0.000112742595744477	0.807822604193026	1
ARHGAP45	TGM3	TGM3	0.000112086694525199	0.628160237587341	NA	NA	0	0.460061005500261	0.192721477648839	0.628160237587341	0.447900688590901	0.000112086694525199	8.86340451840895e-05	1	0.790763306559668
ARHGAP45	SDHA	SDHA	0.000111920193121483	0.52188196332021	NA	146668.9947	0	0.365783533193163	0.283395225236568	0.443452697993251	0.52188196332021	8.57527870727812e-05	0.000111920193121483	0.766195846174977	1
ARHGAP45	CHORDC1	CHORDC1	0.000111323723073881	0.799923192508653	NA	537129.5888	0	0.459190111237398	0.828492524358376	0.534723211903822	0.799923192508653	6.71016577760698e-05	0.000111323723073881	0.602761531174603	1
ARHGAP45	HMGB2	HMGB2	0.000110867590728401	0.298457314577263	NA	3187907.913	0	0.218744310439836	0.214383995786574	0.298457314577263	0.240251769300467	0.000110867590728401	9.89747009858005e-05	1	0.892728887996352
ARHGAP45	TTLL12	TTLL12	0.000110336111510525	0.335364604007848	NA	228727.7697	0	0.236318279117497	0.322326837524168	0.312926388057175	0.335364604007848	9.28340757048816e-05	0.000110336111510525	0.841375270833487	1
ARHGAP45	EIF3G	EIF3G	0.000108012018499438	0.669160584952655	NA	383858.1153	0	0.550512122543194	0.501367234143025	0.609282792657877	0.669160584952655	8.8679946445728e-05	0.000108012018499438	0.821019250243796	1
ARHGAP45	2006-09-01	2006-09-01	0.000107523363384447	0.28838067000891	NA	594387.3469	0	0.219264693647726	0.240912133816632	0.28838067000891	0.234042535430176	0.000107523363384447	9.6775786475236e-05	1	0.900044264140218
ARHGAP45	HSPB11	HSPB11	0.000107050870238712	0.511127990025903	NA	102521.619	0	0.367001152888979	0.505394653597722	0.426425175548216	0.511127990025903	8.05319386663669e-05	0.000107050870238712	0.752277291037327	1
ARHGAP45	KATNAL2	KATNAL2	0.000106754471404394	0.647349054483446	NA	111880.1737	0	0.221493748708617	0.359953907482775	0.416553538149673	0.647349054483446	6.19417061133106e-05	0.000106754471404394	0.58022587062111	1
ARHGAP45	TXNDC17	TXNDC17	0.000106496902727685	0.675075460405473	NA	564670.5034	0	0.485736385994154	0.501699283850673	0.675075460405473	0.538117942145027	0.000106496902727685	9.4145019450833e-05	1	0.884016502259824
ARHGAP45	SSRP1	SSRP1	0.000106026964455772	0.390636744951056	NA	633963.3109	0	0.383854888206705	0.422323390066151	0.390636744951056	0.377957708559224	9.88122963242199e-05	0.000106026964455772	0.93195440265045	1
ARHGAP45	IMPDH2	IMPDH2	0.000105970008587076	0.350318690237993	NA	1378937.334	0	0.393861693864306	0.215084978209532	0.350318690237993	0.185579777929533	0.000105970008587076	6.22566191455376e-05	1	0.587492819672472
ARHGAP45	MTPN	MTPN	0.000105817150066794	0.729558254082344	NA	492540.1044	0	0.267540597563742	0.675002861577487	0.433645866187475	0.729558254082344	5.6714756951123e-05	0.000105817150066794	0.535969423815736	1
ARHGAP45	TXNL1	TXNL1	0.000105150611228696	0.620813706440328	NA	339897.8068	0	0.278798848287217	0.627450635131354	0.393151072746974	0.620813706440328	6.00447096297431e-05	0.000105150611228696	0.571035288602835	1
ARHGAP45	ACO1	ACO1	0.000104535928100746	0.373552742697726	NA	51375.97544	0	0.0216423349953021	0.386495146914819	0.170760107460993	0.373552742697726	4.30888445683088e-05	0.000104535928100746	0.412191725382515	1
ARHGAP45	CDC37	CDC37	0.0001042896183969	0.298348875933984	NA	278159.1296	0	0.19221994522159	0.136672039920984	0.298348875933984	0.243882077356863	0.0001042896183969	9.45435224238231e-05	1	0.906547783730637
ARHGAP45	THOP1	THOP1	0.000104192165070046	0.422445057115404	NA	50655.69524	0	0.344582999412765	0.438055240876149	0.413899449225201	0.422445057115404	9.20501408398322e-05	0.000104192165070046	0.883465093348902	1
ARHGAP45	MTHFD1	MTHFD1	0.000104088199493861	0.324184267936173	NA	886628.3105	0	0.282486154161666	0.177378513407847	0.324184267936173	0.135328191241387	0.000104088199493861	4.81873516866494e-05	1	0.462947307388974
ARHGAP45	CAPG	CAPG	0.000102989167306173	0.11665110078617	NA	632531.555	0	0.0495775682027978	0.0528929810900687	0.11665110078617	0.0954784388038264	0.000102989167306173	9.34852804632837e-05	1	0.907719548652764
ARHGAP45	GRHPR	GRHPR	0.000102813387508674	0.428312068722103	NA	132432.9717	0	0.138721741575565	0.37749260418253	0.298234112301317	0.428312068722103	6.45522601787211e-05	0.000102813387508674	0.627858508924971	1
ARHGAP45	PA2G4	PA2G4	0.000102793829955813	0.48106254353278	NA	2121227.992	0	0.444490014459009	0.458951343043114	0.48106254353278	0.478181011651593	9.32483258760349e-05	0.000102793829955813	0.907139328460851	1
ARHGAP45	FKBP1A	FKBP1A	0.000102741208309195	0.410933750325363	NA	1515318.768	0	0.254110333517303	0.336991869027664	0.394147982072142	0.410933750325363	8.88580838848443e-05	0.000102741208309195	0.864872871822081	1
ARHGAP45	PRDX5	PRDX5	0.000102559220168539	0.323815001943653	NA	1360114.307	0	0.238107485810351	0.269605741770064	0.275341356612949	0.323815001943653	7.86346524800216e-05	0.000102559220168539	0.766724360333464	1
ARHGAP45	SKP1	SKP1	0.00010237631878039	0.677655733701441	NA	534953.8673	0	0.426517410425772	0.362076060916464	0.504770526754481	0.677655733701441	6.87621044891928e-05	0.00010237631878039	0.671660256086136	1
ARHGAP45	NACA	NACA	0.000101218076412995	0.434082332069098	NA	1268638.021	0	0.249342962325639	0.263115607233677	0.434082332069098	0.409055347784572	9.68529590029886e-05	0.000101218076412995	0.956874131926836	1
ARHGAP45	MID1IP1	MID1IP1	0.00010049279380399	0.715207905362983	NA	NA	0	0.456094931182425	0.694112718452573	0.441210352037081	0.715207905362983	5.59001646300303e-05	0.00010049279380399	0.556260429370317	1
ARHGAP45	ADSL	ADSL	9.92928258229366e-05	0.397921892693096	NA	363440.7082	0	0.011153017398503	0.299598699132975	0.110822549126692	0.397921892693096	2.49352055014344e-05	9.92928258229366e-05	0.251127967149409	1
ARHGAP45	CMPK1	CMPK1	9.92927105327589e-05	0.551737771796035	NA	233326.2551	0	0.394676270662114	0.543244613012755	0.521021570436579	0.551737771796035	8.45483492192751e-05	9.92927105327589e-05	0.851506105187658	1
ARHGAP45	2009-09-01	2009-09-01	9.88110366975014e-05	0.390544057576377	NA	441220.7838	0	0.24977223399122	0.300327240263663	0.346665330731124	0.390544057576377	7.90880034197886e-05	9.88110366975014e-05	0.800396454314181	1
ARHGAP45	SAE1	SAE1	9.79541732371579e-05	0.548040068297712	NA	287706.3486	0	0.53120568142623	0.405912992661058	0.548040068297712	0.443765792709067	9.79541732371579e-05	8.79629274366379e-05	1	0.898000815377921
ARHGAP45	CSTB	CSTB	9.76251243231743e-05	0.572447864070351	NA	1097178.95	0	0.334811141002776	0.552055703294327	0.449550026985958	0.572447864070351	6.91303042019188e-05	9.76251243231743e-05	0.708120011945619	1
ARHGAP45	EPRS	EPRS	9.53208239969148e-05	0.605970996345169	NA	352926.9267	0	0.0279949463407677	0.22647137910001	0.196169344602482	0.605970996345169	2.782478839631e-05	9.53208239969148e-05	0.291906712820806	1
ARHGAP45	LTA4H	LTA4H	9.53101312701261e-05	0.287698541683009	NA	281472.3822	0	0.202224097252109	0.340940459381404	0.287698541683009	0.254334123637164	9.53101312701261e-05	9.34418139708434e-05	1	0.980397495267448
ARHGAP45	EIF3E	EIF3E	9.45634866190131e-05	0.92798170978316	NA	316226.2695	0	0.185912533698291	0.808481724397534	0.459024936914777	0.92798170978316	4.21779161260025e-05	9.45634866190131e-05	0.446027506324223	1
ARHGAP45	FLNA	FLNA	9.39974115092653e-05	0.0561647587477122	NA	532839.0289	0	0.00776584680269478	0.000305287441930044	0.0561647587477122	0.0503838297170475	9.39974115092653e-05	9.35143786945965e-05	1	0.994861211527924
ARHGAP45	PSME2	PSME2	9.37750541307287e-05	0.591474432095767	NA	1190180.151	0	0.40879036160121	0.543361129763197	0.460594455852946	0.591474432095767	6.58468240673026e-05	9.37750541307287e-05	0.702178470358521	1
ARHGAP45	ANXA11	ANXA11	9.32981484870191e-05	0.466620201956405	NA	222050.4001	0	0.416893112102159	0.330188149903406	0.466620201956405	0.34673897505829	9.32981484870191e-05	7.68860181483689e-05	1	0.824089431518208
ARHGAP45	TBL1XR1	TBL1XR1;TBL1X	9.30858517886142e-05	0.917083304651584	NA	129263.9923	0	0.468247442661085	0.788541787755177	0.670374764217285	0.917083304651584	6.13560406224777e-05	9.30858517886142e-05	0.659133901055224	1
ARHGAP45	BOLA2	BOLA2	9.25870999867791e-05	0.56388204434435	NA	1431714.475	0	0.24787627032655	0.412245424295853	0.42140116319316	0.56388204434435	6.23911118339291e-05	9.25870999867791e-05	0.673863981514036	1
ARHGAP45	HEXB	HEXB	9.25615131616545e-05	0.587720729660227	NA	19630.27697	0	0.545790002353454	0.42774358495406	0.587720729660227	0.482782934779873	9.25615131616545e-05	8.43231006843293e-05	1	0.910995270108244
ARHGAP45	HAT1	HAT1	9.20837611453655e-05	0.822931893967014	NA	361381.3631	0	0.758645108606512	0.654622615210687	0.822931893967014	0.814414486406768	8.39008253659833e-05	9.20837611453655e-05	0.911135951902916	1
ARHGAP45	ACAT1	ACAT1	9.17045025275608e-05	0.617859468151594	NA	316086.7608	0	0.207618228361941	0.587521801290867	0.459372342660955	0.617859468151594	6.14795353319485e-05	9.17045025275608e-05	0.670409125369514	1
ARHGAP45	MCM2	MCM2	9.12046771589538e-05	0.206319546068045	NA	770456.6841	0	0.112165247304117	0.207606524563537	0.206319546068045	0.194860039082082	8.70762019449459e-05	9.12046771589538e-05	0.954733952878176	1
ARHGAP45	PFAS	PFAS	9.10678514324929e-05	0.426563677383509	NA	190589.3606	0	0.285352890969969	0.338284068766733	0.382963925175044	0.426563677383509	7.37231466638998e-05	9.10678514324929e-05	0.809540858867738	1
ARHGAP45	RAD23B	RAD23B	9.03102259666e-05	0.524517775127137	NA	302302.3071	0	0.18348372672118	0.4528398497315	0.456463047341276	0.524517775127137	7.08675017391269e-05	9.03102259666e-05	0.784711819515725	1
ARHGAP45	CTPS1	CTPS1	8.99651405024366e-05	0.340003622263596	NA	654490.3752	0	0.427945663087892	0.290530844446552	0.340003622263596	0.290597401921779	8.99651405024366e-05	8.52742025321392e-05	1	0.947858271058107
ARHGAP45	UBE2L3	UBE2L3	8.98890314981055e-05	0.476808181209772	NA	1116761.167	0	0.427377777646697	0.231104947999163	0.476808181209772	0.34018960815185	8.98890314981055e-05	7.11245065622494e-05	1	0.791247890614423
ARHGAP45	TPT1	TPT1	8.9806713265459e-05	0.634809069143472	NA	799536.6752	0	0.621961543958782	0.501266105240743	0.634809069143472	0.552584482868976	8.9806713265459e-05	8.66961049132292e-05	1	0.965363298141919
ARHGAP45	MZB1	MZB1	8.97700669545644e-05	0.515913588147384	NA	569893.1635	0	0.389329809937604	0.424561951526041	0.435599494877751	0.515913588147384	6.83449970802733e-05	8.97700669545644e-05	0.761333921192963	1
ARHGAP45	ATP6V1B2	ATP6V1B2	8.94005600532152e-05	0.905599109800769	NA	191968.5352	0	0.58175023770068	0.77372062483014	0.727829274226689	0.905599109800769	6.47885933939379e-05	8.94005600532152e-05	0.724700084153531	1
ARHGAP45	RRM2	RRM2	8.8784252846364e-05	0.50657173455214	NA	313891.0283	0	0.0996756482185776	0.213026820708724	0.281933097452572	0.50657173455214	4.45559627972265e-05	8.8784252846364e-05	0.501845331450026	1
ARHGAP45	SUPT16H	SUPT16H	8.77319947155745e-05	0.266372620647445	NA	569475.1449	0	0.105884477869201	0.225851596238308	0.211297590831792	0.266372620647445	6.27520249855838e-05	8.77319947155745e-05	0.715269556893408	1
ARHGAP45	SLC7A5	SLC7A5	8.72910808983407e-05	0.812899742302412	NA	68156.5254	0	0.108782251553927	0.560664235228144	0.57461925009235	0.812899742302412	5.56388103664867e-05	8.72910808983407e-05	0.637393990243788	1
ARHGAP45	PARP1	PARP1	8.72836006612863e-05	0.993628608710857	NA	810461.5607	0	0.823301282572118	0.960876899607003	0.860968816198118	0.993628608710857	6.81962929059365e-05	8.72836006612863e-05	0.781318511029119	1
ARHGAP45	UBA2	UBA2	8.70621240335586e-05	0.294921719138147	NA	256818.4251	0	0.0505223617313641	0.31917054057669	0.184447719471014	0.294921719138147	4.90976347416648e-05	8.70621240335586e-05	0.563937938416708	1
ARHGAP45	PAFAH1B1	PAFAH1B1	8.7045366849264e-05	0.425685012979208	NA	189379.6889	0	0.346545292786644	0.325599768754405	0.425685012979208	0.37463110313133	8.7045366849264e-05	8.49564490042123e-05	1	0.97600196402562
ARHGAP45	GNPDA1	GNPDA1	8.69229659502764e-05	0.418732784226302	NA	203761.5855	0	0.197950975219524	0.372324133641834	0.354818724282414	0.418732784226302	6.64154135445974e-05	8.69229659502764e-05	0.764072104748356	1
ARHGAP45	TBCB	TBCB	8.68389995481301e-05	0.584100266396665	NA	269368.1192	0	0.401820509622124	0.505901434928858	0.570817170123964	0.584100266396665	7.65225113516409e-05	8.68389995481301e-05	0.881199826688798	1
ARHGAP45	RPS21	RPS21	8.67143125055376e-05	0.782606082384923	NA	1211797.973	0	0.650955840941288	0.524258495640466	0.728021853605402	0.782606082384923	7.27372305871902e-05	8.67143125055376e-05	0.838814591103922	1
ARHGAP45	SRM	SRM	8.66626125013132e-05	0.347595987803094	NA	332130.3597	0	0.238703166313378	0.33245931715061	0.347490948007216	0.347595987803094	7.81205508935367e-05	8.66626125013132e-05	0.901433139837008	1
ARHGAP45	SH3BGRL3	SH3BGRL3	8.6203593534168e-05	0.764953142894936	NA	586312.9764	0	0.582025554701556	0.758476605878211	0.694279704162136	0.764953142894936	7.05488251890233e-05	8.6203593534168e-05	0.818397729104649	1
ARHGAP45	EIF3B	EIF3B	8.60786959848291e-05	0.347723142971253	NA	398230.3587	0	0.130740412115969	0.243831179269596	0.248945112167421	0.347723142971253	5.55687292790074e-05	8.60786959848291e-05	0.645557285031375	1
ARHGAP45	TWF2	TWF2	8.59570938533963e-05	0.422147985881297	NA	359520.545	0	0.401782497617119	0.303930512073768	0.422147985881297	0.386631295796661	8.46280277192057e-05	8.59570938533963e-05	0.984538028513884	1
ARHGAP45	ACTN1	ACTN1	8.5614664319119e-05	0.336791092847495	NA	502146.9586	0	0.0924534158109873	0.222502816066683	0.296882725477553	0.336791092847495	6.80514320228902e-05	8.5614664319119e-05	0.794857196066741	1
ARHGAP45	SH2D1A	SH2D1A	8.52681526680333e-05	0.415514711820211	NA	405947.1194	0	0.0739773204876439	0.36577676837917	0.326981237985457	0.415514711820211	6.05045537222532e-05	8.52681526680333e-05	0.709579741428316	1
ARHGAP45	ETFA	ETFA	8.48476902175394e-05	0.620923374531231	NA	211322.0555	0	0.399286617819692	0.544879217826077	0.492462486431006	0.620923374531231	6.06792141673027e-05	8.48476902175394e-05	0.715154578889872	1
ARHGAP45	SH3BGRL	SH3BGRL	8.41137641706534e-05	0.822830309983829	NA	694269.908	0	0.795088569121205	0.586630892975325	0.822830309983829	0.62775351239641	8.41137641706534e-05	7.11674097936973e-05	1	0.846085185883608
ARHGAP45	ADSS	ADSS	8.39447474078582e-05	0.370644713495208	NA	147182.6976	0	0.196054557769609	0.284223528224846	0.23332727379441	0.370644713495208	4.76503398497568e-05	8.39447474078582e-05	0.567639326118172	1
ARHGAP45	DSTN	DSTN	8.35825101866544e-05	0.519165161343121	NA	291003.6354	0	0.229186992377067	0.483296032722909	0.384513871315984	0.519165161343121	5.58195921968581e-05	8.35825101866544e-05	0.667838188542115	1
ARHGAP45	EIF4A2	EIF4A2	8.26839476612551e-05	0.56690143095023	NA	227979.95	0	0.117320904359903	0.473550984562639	0.479698181937877	0.56690143095023	6.30879625417169e-05	8.26839476612551e-05	0.763001336126084	1
ARHGAP45	PPM1G	PPM1G	8.24652644692232e-05	0.757889470190172	NA	272646.1324	0	0.197907509358142	0.678645607386616	0.453156973889585	0.757889470190172	4.44609389479681e-05	8.24652644692232e-05	0.539147472989205	1
ARHGAP45	NUCB2	NUCB2	8.2252895540108e-05	0.892367879812356	NA	97535.01629	0	0.192970054291395	0.754027979226198	0.560446318975284	0.892367879812356	4.65807059130429e-05	8.2252895540108e-05	0.566310834496146	1
ARHGAP45	UBE2I	UBE2I	8.21115239781719e-05	0.48202582704102	NA	901541.0477	0	0.169034512686762	0.469246087380059	0.348295233902891	0.48202582704102	5.34990555190348e-05	8.21115239781719e-05	0.651541378445938	1
ARHGAP45	MAT2B	MAT2B	8.16278232009826e-05	0.364523964799584	NA	220326.3599	0	0.074896202647668	0.297450422180449	0.268923241219245	0.364523964799584	5.43006772268325e-05	8.16278232009826e-05	0.66522265445122	1
ARHGAP45	SASH3	SASH3	8.15224616852057e-05	0.819881846728045	NA	151339.0496	0	0.707806656372204	0.412882477166525	0.819881846728045	0.569070235021688	8.15224616852057e-05	6.27519326796397e-05	1	0.769750218313484
ARHGAP45	CRKL	CRKL	8.0899041137694e-05	0.617476492451453	NA	151096.4147	0	0.109245642218353	0.501065134680497	0.256157890205314	0.617476492451453	3.02618491766847e-05	8.0899041137694e-05	0.3740693183888	1
ARHGAP45	EIF4A3	EIF4A3	8.06849201158562e-05	0.558756809538627	NA	666301.299	0	0.461662707412868	0.454601775436409	0.558756809538627	0.479104321383951	8.06849201158562e-05	7.67246389382859e-05	1	0.950916711922331
ARHGAP45	DCTN2	DCTN2	8.06465598186741e-05	0.461478340248272	NA	225279.3803	0	0.229622584063525	0.343720956825807	0.444603005650572	0.461478340248272	7.00602524287316e-05	8.06465598186741e-05	0.868732064780632	1
ARHGAP45	SAR1B	SAR1B	8.06392397148725e-05	0.966911626125961	NA	17715.41587	0	0.891875371782804	0.200052519385521	0.966911626125961	0.694970338683963	8.06392397148725e-05	6.42778190030881e-05	1	0.797103484982798
ARHGAP45	PRDX4	PRDX4	8.0215171994014e-05	0.505247373717085	NA	224590.9019	0	0.396425108059991	0.469562773467774	0.505247373717085	0.477160050788408	7.65880984404129e-05	8.0215171994014e-05	0.954783197948242	1
ARHGAP45	PAFAH1B3	PAFAH1B3	7.95959526768853e-05	0.342592781361187	NA	655920.8454	0	0.0378394858085805	0.338821674605739	0.231900006922125	0.342592781361187	4.85823275850152e-05	7.95959526768853e-05	0.610361782868936	1
ARHGAP45	HEXA	HEXA	7.88213351439713e-05	0.593536633016704	NA	18228.0911	0	0.475327647956031	0.462361305524138	0.543165882796706	0.593536633016704	6.50419451537304e-05	7.88213351439713e-05	0.825181976871209	1
ARHGAP45	TLN1	TLN1	7.86570533431887e-05	0.417250206271994	NA	452624.8413	0	0.0333475835297763	0.0944467382957514	0.203072170780596	0.417250206271994	3.45188487735358e-05	7.86570533431887e-05	0.438852554302111	1
ARHGAP45	SHMT2	SHMT2	7.86182553171163e-05	0.112314350183284	NA	984272.7405	0	0.0186555369644614	0.0622544050262725	0.0859862626319306	0.112314350183284	5.42727721549652e-05	7.86182553171163e-05	0.690332950483948	1
ARHGAP45	LARS	LARS	7.8286595397027e-05	0.395038290595652	NA	273471.7547	0	0.0877151204899048	0.0453988379068357	0.352645775108004	0.395038290595652	6.30161226098266e-05	7.8286595397027e-05	0.804941411620254	1
ARHGAP45	CSNK2A1	CSNK2A1;CSNK2A3	7.82437201843066e-05	0.223349008184962	NA	470575.8883	0	0.128022129145799	0.079958094328896	0.223349008184962	0.130387786745238	7.82437201843066e-05	5.06567819748763e-05	1	0.647422973441855
ARHGAP45	RPIA	RPIA	7.80792164650188e-05	0.405584959800494	NA	140582.7598	0	0.160258922548814	0.380663059154447	0.336071194808442	0.405584959800494	5.83377498477912e-05	7.80792164650188e-05	0.747161056283496	1
ARHGAP45	MCM6	MCM6	7.78736877101713e-05	0.225688979331663	NA	890611.3483	0	0.21407069858764	0.292586471784472	0.225688979331663	0.21142539875322	7.49563990338674e-05	7.78736877101713e-05	0.962538197919155	1
ARHGAP45	CARHSP1	CARHSP1	7.74237967875809e-05	0.441740085092784	NA	409746.4881	0	0.110869162968684	0.313272384501056	0.326356360095736	0.441740085092784	5.15780019580864e-05	7.74237967875809e-05	0.66617763656819	1
ARHGAP45	PAFAH1B2	PAFAH1B2	7.72130459249786e-05	0.99255013051429	NA	133010.9365	0	0.387537604521192	0.758469867104385	0.616899141148271	0.99255013051429	4.32730173660726e-05	7.72130459249786e-05	0.560436605597937	1
ARHGAP45	XPNPEP1	XPNPEP1	7.7037280740236e-05	0.326577438640386	NA	171144.2491	0	0.0344072413216814	0.221150653870356	0.199049711847532	0.326577438640386	4.23390489702548e-05	7.7037280740236e-05	0.549591685524558	1
ARHGAP45	SORD	SORD	7.64126050413446e-05	0.189781377041356	NA	490430.8461	0	0.115924578507514	0.286870904498294	0.114980480284548	0.189781377041356	4.17446005691894e-05	7.64126050413446e-05	0.546305161911475	1
ARHGAP45	CPNE1	CPNE1	7.56197883846223e-05	0.623657432836859	NA	104593.484	0	0.27086808860397	0.525488443213765	0.47076668179052	0.623657432836859	5.14706736735905e-05	7.56197883846223e-05	0.680650855723067	1
ARHGAP45	WARS	WARS	7.51272918084882e-05	0.451363936949513	NA	208894.9928	0	0.121836285814105	0.31011622713696	0.337089897384558	0.451363936949513	5.05919469477759e-05	7.51272918084882e-05	0.67341635416252	1
ARHGAP45	ARPC1B	ARPC1B	7.5089544748726e-05	0.889825519565818	NA	447502.8865	0	0.853742703675006	0.599313316908596	0.889825519565818	0.676652099153471	7.5089544748726e-05	6.33250102421805e-05	1	0.843326596986126
ARHGAP45	PTBP1	PTBP1	7.47040001184635e-05	0.583204995751777	NA	1743469.686	0	0.529824702797881	0.225783842232939	0.583204995751777	0.395111820963628	7.47040001184635e-05	5.61277800767965e-05	1	0.751335671286554
ARHGAP45	EIF3M	EIF3M	7.41624465249112e-05	0.847016265279247	NA	337888.7158	0	0.750081362239296	0.812041678991968	0.770220598386976	0.847016265279247	6.0809608336299e-05	7.41624465249112e-05	0.81995148738618	1
ARHGAP45	ACTL6A	ACTL6A	7.37317481634019e-05	0.416811762396202	NA	233781.5222	0	0.142866704895846	0.15821670007904	0.317276547369786	0.416811762396202	5.0607783293106e-05	7.37317481634019e-05	0.686377097433668	1
ARHGAP45	DDT	DDT;DDTL	7.35012338338789e-05	0.528688155762061	NA	228869.965	0	0.29263462220497	0.46685620082323	0.468651906551608	0.528688155762061	5.87503172091221e-05	7.35012338338789e-05	0.799310625749556	1
ARHGAP45	GGCT	GGCT	7.34626241440458e-05	0.301087487620465	NA	64108.87682	0	0.0684078512386631	0.0634466766223892	0.301087487620465	0.254408760672429	7.34626241440458e-05	6.88400239884147e-05	1	0.937075482811953
ARHGAP45	SLC9A3R1	SLC9A3R1	7.31195642529901e-05	0.217435375572815	NA	345384.0297	0	0.0486395683160886	0.138793692258911	0.158528645526278	0.217435375572815	4.80701989912886e-05	7.31195642529901e-05	0.657419111866806	1
ARHGAP45	ERP29	ERP29	7.27314655477049e-05	0.363394735061448	NA	215988.6643	0	0.0549628501278146	0.187601102802039	0.216838691378737	0.363394735061448	3.91331911917653e-05	7.27314655477049e-05	0.538050359594331	1
ARHGAP45	DNAJB1	DNAJB1	7.2607829397782e-05	0.894450596816972	NA	245291.1697	0	0.781670321520888	0.873671291818737	0.857694430956005	0.894450596816972	6.27804558775829e-05	7.2607829397782e-05	0.864651324771606	1
ARHGAP45	VPS29	VPS29	7.20279138191312e-05	0.43996253132865	NA	326609.941	0	0.110097127306	0.264870467903028	0.338566511797521	0.43996253132865	4.99797319322479e-05	7.20279138191312e-05	0.693893926426242	1
ARHGAP45	OXSR1	OXSR1	7.09812938867893e-05	0.294178470216338	NA	149857.0502	0	0.118962449132121	0.251697368650661	0.255314061443518	0.294178470216338	5.5548526079874e-05	7.09812938867893e-05	0.782579790225724	1
ARHGAP45	TSTA3	TSTA3	7.09767165576606e-05	0.386143055829463	NA	60141.54215	0	0.244523319783278	0.231767343221226	0.386143055829463	0.347988223628036	7.09767165576606e-05	7.09361221677037e-05	1	0.999428060469325
ARHGAP45	RPL10	RPL10;RPL10L	7.06348616065451e-05	0.801978223782566	NA	1604629.774	0	0.516939644166219	0.526767867461319	0.801978223782566	0.664199650527502	7.06348616065451e-05	6.48769442575845e-05	1	0.918483349184802
ARHGAP45	FAH	FAH	6.98676341916496e-05	0.494762162796659	NA	60658.24186	0	0.195001287318849	0.368333669059452	0.36168586597726	0.494762162796659	4.60549033533113e-05	6.98676341916496e-05	0.65917364865942	1
ARHGAP45	ABHD10	ABHD10	6.96405200695268e-05	0.607461527751181	NA	95201.46863	0	0.337536755306132	0.501589418473455	0.431395201467605	0.607461527751181	4.45947072121055e-05	6.96405200695268e-05	0.640355746447379	1
ARHGAP45	WDR12	WDR12	6.9406626658277e-05	0.300141970510625	NA	262067.3922	0	0.0185519047056733	0.260110758888805	0.194052845536183	0.300141970510625	4.04630860234805e-05	6.9406626658277e-05	0.582985918948348	1
ARHGAP45	TPP1	TPP1	6.92652994321076e-05	0.974019976204444	NA	55798.94532	0	0.705813838744235	0.796173702624722	0.78229851408163	0.974019976204444	5.0163188852479e-05	6.92652994321076e-05	0.724218176543768	1
ARHGAP45	PPP5C	PPP5C	6.88555541485659e-05	0.384599437959021	NA	80081.38092	0	0.242733267704947	0.293962348017718	0.282115079149426	0.384599437959021	4.55429765916494e-05	6.88555541485659e-05	0.661427783928422	1
ARHGAP45	HINT1	HINT1	6.88084756414887e-05	0.404080756637427	NA	1927581.34	0	0.0654290166448797	0.267623568215584	0.283041680590364	0.404080756637427	4.34599218942606e-05	6.88084756414887e-05	0.631607102018927	1
ARHGAP45	CSK	CSK	6.87341698520641e-05	0.444986900756002	NA	144237.4935	0	0.177905467857353	0.299816427008357	0.405332500359771	0.444986900756002	5.64549038423664e-05	6.87341698520641e-05	0.821351359358435	1
ARHGAP45	IGHG1	IGHG1;IGHG3	6.83843280541401e-05	0.560630416586892	NA	NA	0	0.517749551514223	0.153859710894712	0.560630416586892	0.497367042270183	6.83843280541401e-05	6.72809557163626e-05	1	0.983865128616837
ARHGAP45	SNRPE	SNRPE	6.79358995158487e-05	0.924197575360182	NA	743880.2887	0	0.604566934389983	0.826895786325262	0.732053204372166	0.924197575360182	4.85223616588688e-05	6.79358995158487e-05	0.71423742093161	1
ARHGAP45	IDH3A	IDH3A	6.78373036411034e-05	0.595422775151471	NA	323213.4533	0	0.424041982552093	0.324541485233593	0.595422775151471	0.406611688956518	6.78373036411034e-05	5.13757547407761e-05	1	0.757337806534618
ARHGAP45	LSS	LSS	6.76504349952065e-05	0.323317768595769	NA	211943.1992	0	0.0805798454936925	0.0858865463633646	0.323317768595769	0.2693005950442	6.76504349952065e-05	6.24904359569585e-05	1	0.923725560100041
ARHGAP45	GRAP2	GRAP2	6.59201615040648e-05	0.4370785375129	NA	135119.419	0	0.0315988821389637	0.0129652320537343	0.297236008847373	0.4370785375129	4.04226686662969e-05	6.59201615040648e-05	0.613206456780364	1
ARHGAP45	ASNA1	ASNA1	6.49212200112732e-05	0.81103667549739	NA	127538.3853	0	0.217122710036812	0.59044437761914	0.659147789809247	0.81103667549739	4.75766389733315e-05	6.49212200112732e-05	0.732836489595699	1
ARHGAP45	UBE2N	UBE2N;UBE2NL	6.46415981801494e-05	0.518871461459225	NA	1221586.349	0	0.3273556370459	0.330875589039978	0.518871461459225	0.488232732672927	6.19454991194569e-05	6.46415981801494e-05	0.958291577922025	1
ARHGAP45	GSPT2	GSPT2	6.45757296586898e-05	0.902253297153316	NA	18448.45932	0	0.714588610049466	0.307309758486669	0.902253297153316	0.490394935943884	6.45757296586898e-05	3.89244103087259e-05	1	0.602771513608255
ARHGAP45	DHX15	DHX15	6.41570539842651e-05	0.41362607735765	NA	553199.0263	0	0.176980030509243	0.0736380980662367	0.3816397286454	0.41362607735765	5.33770858632518e-05	6.41570539842651e-05	0.831975325368631	1
ARHGAP45	FERMT3	FERMT3	6.37976914427175e-05	0.321542219086787	NA	327045.9375	0	0.119258698136089	0.181443565899343	0.321542219086787	0.288076630734062	6.37976914427175e-05	6.33884611765481e-05	1	0.99358550040111
ARHGAP45	FUS	FUS;TAF15	6.37042240135859e-05	0.300950909873793	NA	804946.0498	0	0.173223768091362	0.0543569224963523	0.300950909873793	0.197887533275502	6.37042240135859e-05	4.645433259124e-05	1	0.729219032341293
ARHGAP45	TPD52	TPD52	6.36725854706866e-05	0.373472385106999	NA	234479.0386	0	0.157015579769183	0.0486910879801979	0.373472385106999	0.249897878459234	6.36725854706866e-05	4.72489084454025e-05	1	0.742060465993717
ARHGAP45	GABARAPL2	GABARAPL2	6.36527830092076e-05	0.584566086152012	NA	53042.77756	0	0.426581232846352	0.377285283804611	0.584566086152012	0.575752999269213	5.82746377709536e-05	6.36527830092076e-05	0.915508089607393	1
ARHGAP45	GSTM3	GSTM3	6.35529917972002e-05	0.512349153341999	NA	91330.73658	0	0.0586896310880152	0.406141406101334	0.366553236846639	0.512349153341999	4.099886323211e-05	6.35529917972002e-05	0.645113032018048	1
ARHGAP45	LASP1	LASP1	6.3516219263695e-05	0.391592489059169	NA	357814.8343	0	0.213102047305918	0.231468812298817	0.391592489059169	0.336851603960699	6.3516219263695e-05	6.05932331727183e-05	1	0.953980477351121
ARHGAP45	SPRR1A	SPRR1A;SPRR1B	6.34889120584472e-05	0.831360275106426	NA	NA	0	0.785567335353662	0.131156087741927	0.831360275106426	0.381249780638413	6.34889120584472e-05	3.22889140985214e-05	1	0.508575640244026
ARHGAP45	NAGK	NAGK	6.24382268380635e-05	0.457004143063052	NA	34843.4752	0	0.254311330224813	0.246570549299824	0.457004143063052	0.308271218544982	6.24382268380635e-05	4.67087907396401e-05	1	0.748080032137709
ARHGAP45	ZAP70	ZAP70	6.18746476190464e-05	0.243075387503273	NA	608924.846	0	0.14174541419129	0.11458890032092	0.243075387503273	0.191693061672439	6.18746476190464e-05	5.41144646697207e-05	1	0.874582187568905
ARHGAP45	PPAT	PPAT	6.16826924649017e-05	0.318073069774782	NA	168909.2645	0	0.0669302369520302	0.13425570375633	0.228571580331009	0.318073069774782	3.99690137821417e-05	6.16826924649017e-05	0.647977774395706	1
ARHGAP45	RTN4	RTN4	6.15433803434979e-05	0.565576659941439	NA	157992.4404	0	0.269498047330416	0.203712559113246	0.541321583845353	0.565576659941439	5.31141200609653e-05	6.15433803434979e-05	0.863035468063574	1
ARHGAP45	GLUL	GLUL	6.14899626167027e-05	0.492282010475055	NA	44134.40161	0	0.217066211165192	0.326818843911144	0.390874327722212	0.492282010475055	4.40242726957971e-05	6.14899626167027e-05	0.715958683699683	1
ARHGAP45	BLVRA	BLVRA	6.0833478308647e-05	0.493158687713319	NA	138678.6372	0	0.0209955914298843	0.313064371263268	0.300931765117826	0.493158687713319	3.34725479603117e-05	6.0833478308647e-05	0.550232353811566	1
ARHGAP45	FAM208B	FAM208B	5.96154157323001e-05	0.47591268491064	NA	NA	0	0.250345377722339	0.30975595291389	0.44550147211809	0.47591268491064	5.03205314263192e-05	5.96154157323001e-05	0.844085893022719	1
ARHGAP45	GNPNAT1	GNPNAT1	5.93359036469929e-05	0.963981321512203	NA	120168.0967	0	0.301912197094335	0.844352389970318	0.736032802714258	0.963981321512203	4.08517712108988e-05	5.93359036469929e-05	0.688483172919019	1
ARHGAP45	BZW2	BZW2	5.93286995993583e-05	0.764122816860723	NA	114221.6638	0	0.691072910733858	0.369545373925116	0.764122816860723	0.502491574539035	5.93286995993583e-05	4.32678849562489e-05	1	0.729290971291017
ARHGAP45	TPM3	TPM3	5.92953310965191e-05	0.326336420302548	NA	446438.9065	0	0.000345312587359393	0.113088802386647	0.100656054172835	0.326336420302548	1.64914800571957e-05	5.92953310965191e-05	0.278124428217651	1
ARHGAP45	C12orf10	C12orf10	5.92902152943242e-05	0.573732496809357	NA	83870.42456	0	0.0572975566756053	0.400558182614435	0.325365165914859	0.573732496809357	3.03186187534089e-05	5.92902152943242e-05	0.511359565872774	1
ARHGAP45	HDHD2	HDHD2	5.90333766300329e-05	0.800670979313598	NA	16692.36022	0	0.454786631356225	0.722869236038837	0.646598817588535	0.800670979313598	4.29876023354239e-05	5.90333766300329e-05	0.728191487416192	1
ARHGAP45	TBCA	TBCA	5.81442807908443e-05	0.314526101437254	NA	2582064.2	0	0.00791869595926026	0.128349087635579	0.140027506056573	0.314526101437254	2.3341482931173e-05	5.81442807908443e-05	0.401440736968381	1
ARHGAP45	WDR77	WDR77	5.79652840989425e-05	0.56487691134217	NA	288587.4275	0	0.316325617330911	0.579798053244942	0.562344420833655	0.56487691134217	5.20332933805464e-05	5.79652840989425e-05	0.897663044171911	1
ARHGAP45	SF3B4	SF3B4	5.74021809281711e-05	0.966504751320065	NA	105387.0902	0	0.385862369008433	0.874689298637212	0.606725486302192	0.966504751320065	3.24923720557758e-05	5.74021809281711e-05	0.566047692446293	1
ARHGAP45	PPP2R4	PPP2R4	5.72856019065299e-05	0.317711931029537	NA	172081.5016	0	0.0937960267938249	0.330459252775927	0.27613947381769	0.317711931029537	4.48957497536939e-05	5.72856019065299e-05	0.783717867308929	1
ARHGAP45	2002-09-01	2002-09-01	5.71217587853187e-05	0.358625036889847	NA	336170.3122	0	0.00326035786325852	0.204963954792587	0.161789688257078	0.358625036889847	2.32368140396352e-05	5.71217587853187e-05	0.406794442849114	1
ARHGAP45	PHF5A	PHF5A	5.70682362353859e-05	0.706302479735809	NA	226373.1423	0	0.283208659742075	0.56364026124529	0.67695470595409	0.706302479735809	4.93205726212406e-05	5.70682362353859e-05	0.864238600573023	1
ARHGAP45	ABRACL	ABRACL	5.69977231664598e-05	0.722952946586881	NA	902854.9535	0	0.363730521140522	0.665304956332958	0.566280273664731	0.722952946586881	4.02572113815094e-05	5.69977231664598e-05	0.706295078909374	1
ARHGAP45	RNH1	RNH1	5.69970460663364e-05	0.481625917580161	NA	545675.3546	0	0.0277535859102729	0.343723177930437	0.305400538566512	0.481625917580161	3.25894534320538e-05	5.69970460663364e-05	0.571774428347118	1
ARHGAP45	TIPRL	TIPRL	5.69912335577684e-05	0.544035670139894	NA	85477.42474	0	0.32667984052282	0.355317218729359	0.544035670139894	0.428030112830682	5.69912335577684e-05	4.97267672064625e-05	1	0.872533617930161
ARHGAP45	EIF3H	EIF3H	5.68595711892478e-05	0.721420577406187	NA	155022.1452	0	0.347459970303068	0.550565784953589	0.48731140910869	0.721420577406187	3.46327049459448e-05	5.68595711892478e-05	0.60909191226004	1
ARHGAP45	SGTA	SGTA	5.55299554444562e-05	0.916013417759795	NA	186048.6154	0	0.766242508311915	0.395921656809889	0.916013417759795	0.568805059522784	5.55299554444562e-05	3.82405527638176e-05	1	0.688647279792395
ARHGAP45	PABPN1	PABPN1	5.51381780101986e-05	0.817919267078866	NA	206950.7856	0	0.136460621076406	0.681194894945808	0.557232178061446	0.817919267078866	3.3872163659748e-05	5.51381780101986e-05	0.614314162747322	1
ARHGAP45	CARM1	CARM1	5.50551561662024e-05	0.847853502005833	NA	83157.03016	0	0.206507790260609	0.608544690323934	0.527997544099859	0.847853502005833	3.09153282606322e-05	5.50551561662024e-05	0.56153374930595	1
ARHGAP45	SLC25A11	SLC25A11	5.48565487559125e-05	0.904457706004107	NA	429365.5401	0	0.725439988932263	0.795259591728221	0.903035231829587	0.904457706004107	4.93866640285031e-05	5.48565487559125e-05	0.900287479772963	1
ARHGAP45	TGM1	TGM1	5.47694958087315e-05	0.668002820668568	NA	NA	0	0.66695021987727	0.10112474107572	0.668002820668568	0.248644543838973	5.47694958087315e-05	2.26086484623119e-05	1	0.412796359149751
ARHGAP45	ATG3	ATG3	5.42474072183884e-05	0.949734560649659	NA	44118.5473	0	0.557802493631593	0.764242774968948	0.756701357330265	0.949734560649659	3.8973197264915e-05	5.42474072183884e-05	0.718434285863972	1
ARHGAP45	IDH3B	IDH3B	5.34435549455499e-05	0.620606907583778	NA	108931.357	0	0.446134423601494	0.389807816909305	0.620606907583778	0.607196051869992	4.92547120023467e-05	5.34435549455499e-05	0.921621176819713	1
ARHGAP45	ISG15	ISG15	5.31365162057652e-05	0.599852730394875	NA	342375.582	0	0.307900097695044	0.583166616414313	0.520728359169491	0.599852730394875	4.15934023077432e-05	5.31365162057652e-05	0.782764947304362	1
ARHGAP45	CARS	CARS	5.30327864771378e-05	0.424345533632992	NA	70152.57855	0	0.0493879795217492	0.321423400010153	0.271688697669023	0.424345533632992	3.06168962419601e-05	5.30327864771378e-05	0.577320149963436	1
ARHGAP45	CTBP1	CTBP1	5.29356035781539e-05	0.37256518238023	NA	297845.5697	0	0.0496384356643552	0.135836552599302	0.298116472802986	0.37256518238023	3.81941066728474e-05	5.29356035781539e-05	0.72152018851467	1
ARHGAP45	NANS	NANS	5.18827559510341e-05	0.420512149381866	NA	152924.1503	0	0.0350857610231239	0.134221204518012	0.258057531265857	0.420512149381866	2.87095117549426e-05	5.18827559510341e-05	0.553353637999455	1
ARHGAP45	S100A16	S100A16	5.16156751935522e-05	0.933605806517913	NA	NA	0	0.737143056594555	0.42823932245952	0.933605806517913	0.627723161174349	5.16156751935522e-05	3.84876542643587e-05	1	0.745658254397233
ARHGAP45	ENOPH1	ENOPH1	5.15665612916154e-05	0.744755133188682	NA	27346.2438	0	0.0114050728982304	0.696891471267178	0.407084531554206	0.744755133188682	2.5415815301443e-05	5.15665612916154e-05	0.49287396066054	1
ARHGAP45	LAMP1	LAMP1	5.1531539885124e-05	0.967019477294577	NA	49052.67998	0	0.792703407414674	0.32352991201994	0.967019477294577	0.674705372407287	5.1531539885124e-05	3.98737689443624e-05	1	0.773774062122933
ARHGAP45	UMPS	UMPS	5.14105604071084e-05	0.943711415783668	NA	118208.1639	0	0.671299853212139	0.564014497286411	0.809515682139878	0.943711415783668	3.97652003582799e-05	5.14105604071084e-05	0.773483114040937	1
ARHGAP45	LUC7L2	LUC7L2	5.13145768590983e-05	0.625298212390582	NA	462965.6456	0	0.396612713478508	0.361551144710898	0.625298212390582	0.622458778938409	4.64817126895786e-05	5.13145768590983e-05	0.905818882950357	1
ARHGAP45	FARSB	FARSB	5.13086718453504e-05	0.289498447505282	NA	393766.2807	0	0.0277163874833587	0.18279804158945	0.251262909346875	0.289498447505282	4.01548212594975e-05	5.13086718453504e-05	0.78261275950639	1
ARHGAP45	DNAJC9	DNAJC9	5.10370989304136e-05	0.984935130821234	NA	226364.998	0	0.814673589101206	0.603453869914748	0.984935130821234	0.805131302897405	5.10370989304136e-05	4.62679528875345e-05	1	0.906555306966377
ARHGAP45	DBNL	DBNL	4.97941350477792e-05	0.298852958344119	NA	173901.2421	0	0.0712465472492042	0.141562585832778	0.267557128324366	0.298852958344119	4.01977679503229e-05	4.97941350477792e-05	0.807279168756558	1
ARHGAP45	NAMPT	NAMPT	4.94522816539245e-05	0.482525336876886	NA	139573.5353	0	0.307019574056243	0.0540277295904542	0.482525336876886	0.295191256709616	4.94522816539245e-05	3.35509577589668e-05	1	0.678451158103527
ARHGAP45	IDE	IDE	4.93994479183365e-05	0.582420772204861	NA	20756.10673	0	0.143749958453419	0.509133284463979	0.414708159356838	0.582420772204861	3.17170362736436e-05	4.93994479183365e-05	0.642052444109818	1
ARHGAP45	NEDD8	NEDD8	4.92492074639631e-05	0.897695355709799	NA	203575.423	0	0.6369898049091	0.80817901818495	0.861555670827763	0.897695355709799	4.2620485471874e-05	4.92492074639631e-05	0.86540449413446	1
ARHGAP45	TCEB2	TCEB2	4.90227541143676e-05	0.365292899201913	NA	354457.1975	0	0.12922571231453	0.152166012876755	0.365292899201913	0.327325219283789	4.90227541143676e-05	4.87159487036831e-05	1	0.993741571312604
ARHGAP45	VPS35	VPS35	4.85912699860298e-05	0.389680185610588	NA	297823.1695	0	0.12242646887008	0.319679349476639	0.312164198833254	0.389680185610588	3.5099246997045e-05	4.85912699860298e-05	0.722336481576549	1
ARHGAP45	EIF2S1	EIF2S1	4.85453994276922e-05	0.664669661501636	NA	492533.3468	0	0.544975802994945	0.479346141000783	0.664669661501636	0.612507730935289	4.75014798150221e-05	4.85453994276922e-05	0.978496013525957	1
ARHGAP45	APBB1IP	APBB1IP	4.83815594752664e-05	0.601592149050454	NA	73314.23173	0	0.0244212550606126	0.480640032520182	0.361300264749049	0.601592149050454	2.6200571341905e-05	4.83815594752664e-05	0.54154044694031	1
ARHGAP45	SCRN1	SCRN1	4.83518819909345e-05	0.920872747155911	NA	4647.087506	0	0.0507391057169368	0.816074877009352	0.492626633718685	0.920872747155911	2.33236453804848e-05	4.83518819909345e-05	0.482373062228639	1
ARHGAP45	CSDE1	CSDE1	4.81157746595518e-05	0.624873383217019	NA	197136.4839	0	0.0220599551489806	0.287901212730553	0.382328762489903	0.624873383217019	2.65458848698602e-05	4.81157746595518e-05	0.551708562476411	1
ARHGAP45	ARF5	ARF5	4.78235327553482e-05	0.906285143688223	NA	161550.9884	0	0.395213049253167	0.464045214700393	0.831460296935282	0.906285143688223	3.95624418452055e-05	4.78235327553482e-05	0.827258873734735	1
ARHGAP45	NDUFS1	NDUFS1	4.74920170361522e-05	0.558070010119532	NA	87988.59899	0	0.221389095224301	0.15916981435829	0.45086687452306	0.558070010119532	3.45975254864247e-05	4.74920170361522e-05	0.728491389617926	1
ARHGAP45	IVD	IVD	4.72533778076952e-05	0.701745245518594	NA	39937.34051	0	0.523581103226707	0.424971046365713	0.701745245518594	0.598465945434741	4.72533778076952e-05	4.46918202371959e-05	1	0.945791016656546
ARHGAP45	PRKCA	PRKCA	4.71452959001527e-05	0.444237551817887	NA	339177.8283	0	0.0924715603907085	0.256719157190474	0.374611464836684	0.444237551817887	3.58483311420901e-05	4.71452959001527e-05	0.760379810066563	1
ARHGAP45	CPNE3	CPNE3	4.71031463422764e-05	0.345973813428119	NA	111060.3974	0	0.0715312893225958	0.245657550998453	0.273179707576601	0.345973813428119	3.35366674242644e-05	4.71031463422764e-05	0.711983594059072	1
ARHGAP45	DNM2	DNM2	4.69482396170471e-05	0.922906560736598	NA	113472.6942	0	0.19729903185199	0.806477181388899	0.584125277324124	0.922906560736598	2.67936795298085e-05	4.69482396170471e-05	0.570706798558632	1
ARHGAP45	CYCS	CYCS	4.68408860452177e-05	0.213114330410541	NA	850254.0164	0	0.105821531788088	0.0516549287933021	0.213114330410541	0.207830673400652	4.3310469327215e-05	4.68408860452177e-05	0.92462959145148	1
ARHGAP45	MANF	MANF	4.66721241322594e-05	0.277445231090654	NA	890368.7611	0	0.0337833828573135	0.159196743002008	0.203991890623859	0.277445231090654	3.09426841933641e-05	4.66721241322594e-05	0.662979985776495	1
ARHGAP45	CDK1	CDK1	4.66572651664762e-05	0.635801013851422	NA	874325.1149	0	0.347155237655752	0.372723057657738	0.635801013851422	0.586622362775404	4.55980908324357e-05	4.66572651664762e-05	0.97729883373444	1
ARHGAP45	HNRNPL	HNRNPL	4.64677658903221e-05	0.599348714226581	NA	1556700.136	0	0.0615655421456558	0.186529677934766	0.384272241812638	0.599348714226581	2.68643296430398e-05	4.64677658903221e-05	0.578128281580132	1
ARHGAP45	PDXK	PDXK	4.59782598326605e-05	0.760185844780235	NA	42365.85858	0	0.344497044111422	0.596478795633211	0.617472119764524	0.760185844780235	3.36755644615219e-05	4.59782598326605e-05	0.732423640739892	1
ARHGAP45	CCAR2	CCAR2	4.59495624940865e-05	0.450488638260841	NA	322952.8573	0	0.12839819762981	0.361636086787671	0.376196170192765	0.450488638260841	3.46000469146752e-05	4.59495624940865e-05	0.753000573599107	1
ARHGAP45	GNAS	GNAS	4.53259776603136e-05	0.574415417740695	NA	182981.7167	0	0.0699215147919455	0.221150290920986	0.404008486169769	0.574415417740695	2.87459296870215e-05	4.53259776603136e-05	0.634204294553822	1
ARHGAP45	CCBL2	CCBL2	4.51887313459554e-05	0.646666796849785	NA	27416.75237	0	0.480428819746112	0.535772651870212	0.646666796849785	0.641997779178246	4.10432709802535e-05	4.51887313459554e-05	0.908263404565064	1
ARHGAP45	U2AF2	U2AF2	4.49948757066351e-05	0.531782961686789	NA	789649.8974	0	0.355404654310999	0.332051926755915	0.531782961686789	0.490416699739357	4.39943599409916e-05	4.49948757066351e-05	0.977763784210299	1
ARHGAP45	IMPA1	IMPA1	4.49158644833901e-05	0.319629332700563	NA	337499.1922	0	0.00890508331070531	0.185160116519735	0.215087281962046	0.319629332700563	2.72541502237372e-05	4.49158644833901e-05	0.606782270300415	1
ARHGAP45	NCCRP1	NCCRP1	4.47539812189709e-05	0.585929367977444	NA	NA	0	0.330736171688636	0.584368101153562	0.557949969760541	0.585929367977444	3.84278818351238e-05	4.47539812189709e-05	0.858647226201063	1
ARHGAP45	FNBP1	FNBP1	4.46794222260052e-05	0.652330451116071	NA	150003.3293	0	0.155675284108051	0.310029031051959	0.342921781307518	0.652330451116071	2.11787218453171e-05	4.46794222260052e-05	0.474015123521232	1
ARHGAP45	PPIH	PPIH	4.4428742321468e-05	0.436259139399617	NA	116881.5612	0	0.0484954419972327	0.402957223882843	0.421857598920482	0.436259139399617	3.87391544159218e-05	4.4428742321468e-05	0.871939028469935	1
ARHGAP45	MAPK1	MAPK1	4.44212114835913e-05	0.985776103057616	NA	248940.6181	0	0.704717635495634	0.748972073535819	0.985776103057616	0.822175513904191	4.44212114835913e-05	4.10877038792687e-05	1	0.92495685072538
ARHGAP45	CASP3	CASP3	4.41330114240331e-05	0.477193451781076	NA	55072.10215	0	0.079001118637083	0.270144662889693	0.273170975234494	0.477193451781076	2.27807710548423e-05	4.41330114240331e-05	0.516184378082951	1
ARHGAP45	UGP2	UGP2	4.40496963791223e-05	0.626932154346977	NA	62534.47702	0	0.0579732378461935	0.50095997783607	0.497219530309399	0.626932154346977	3.15017973085135e-05	4.40496963791223e-05	0.715142212045846	1
ARHGAP45	ERP44	ERP44	4.40388484720832e-05	0.469320101609491	NA	87481.78701	0	0.299536773369892	0.309669418038727	0.469320101609491	0.44883535520422	4.1522436570424e-05	4.40388484720832e-05	0.942859271098918	1
ARHGAP45	ME2	ME2	4.40328369342403e-05	0.235258437609032	NA	361489.9723	0	0.0137618732061109	0.133041495971409	0.210486749907239	0.235258437609032	3.552392953929e-05	4.40328369342403e-05	0.806759954902344	1
ARHGAP45	PTER	PTER	4.38913059337271e-05	0.763026366096196	NA	21512.06593	0	0.425970271440177	0.617720626104877	0.65262653405318	0.763026366096196	3.38507631514563e-05	4.38913059337271e-05	0.771240737347133	1
ARHGAP45	PROSC	PROSC	4.34394040259417e-05	0.536168712492475	NA	205943.589	0	0.0137998892810852	0.425649179790897	0.328892001625569	0.536168712492475	2.4027051638127e-05	4.34394040259417e-05	0.553116511998605	1
ARHGAP45	TOMM40	TOMM40	4.32640755006378e-05	0.800172737178032	NA	395819.0147	0	0.643341532669094	0.470490396687603	0.800172737178032	0.728052964894874	4.28758736639378e-05	4.32640755006378e-05	0.991027155157997	1
ARHGAP45	PPA2	PPA2	4.31107253590071e-05	0.3196060347666	NA	169794.401	0	0.160815509193106	0.0539021828453914	0.3196060347666	0.304312604645755	4.08267809933905e-05	4.31107253590071e-05	0.947021435000297	1
ARHGAP45	CREG1	CREG1	4.30756986393222e-05	0.709308250351648	NA	NA	0	0.582801591582163	0.350620899312746	0.709308250351648	0.495969044556891	4.30756986393222e-05	3.34031259114645e-05	1	0.775451750444089
ARHGAP45	ECM1	ECM1	4.28831629247994e-05	0.789314513337328	NA	NA	0	0.171921766568067	0.755500452235375	0.411896241317562	0.789314513337328	2.01785209371845e-05	4.28831629247994e-05	0.470546470011317	1
ARHGAP45	TUBAL3	TUBAL3	4.27517302395091e-05	0.856785814697855	NA	NA	0	0.771532400447417	0.501451770547965	0.856785814697855	0.669002806168504	4.27517302395091e-05	3.70206968063711e-05	1	0.865946164025856
ARHGAP45	PSME3	PSME3	4.2551222846835e-05	0.41227203274775	NA	396659.9052	0	0.0625287747903607	0.186760113757154	0.381084318416578	0.41227203274775	3.54661484868703e-05	4.2551222846835e-05	0.833493049413226	1
ARHGAP45	FLG	FLG	4.22756119481162e-05	0.285955382262829	NA	NA	0	0.0598552933128061	0.10172173740504	0.218908575222238	0.285955382262829	2.91822773771536e-05	4.22756119481162e-05	0.690286338444213	1
ARHGAP45	MAPK14	MAPK14	4.22057691118824e-05	0.527272207692993	NA	112941.7209	0	0.213904110458768	0.295858407162585	0.527272207692993	0.468120414977601	4.22057691118824e-05	4.15556175336036e-05	1	0.984595670403366
ARHGAP45	SUCLG1	SUCLG1	4.21671846592864e-05	0.833083880248711	NA	125623.3458	0	0.086680987359461	0.615328871160906	0.502867305124022	0.833083880248711	2.29511289951723e-05	4.21671846592864e-05	0.544288863025098	1
ARHGAP45	OSTF1	OSTF1	4.19769119926384e-05	0.478906443769063	NA	63992.95614	0	0.0419216491301715	0.361383576771306	0.268868650596526	0.478906443769063	2.12502847038202e-05	4.19769119926384e-05	0.506237445659341	1
ARHGAP45	ACSL4	ACSL4;ACSL3	4.18401032760876e-05	0.917538024744871	NA	96745.42323	0	0.731863933544632	0.718178409783986	0.917538024744871	0.80950750104237	4.18401032760876e-05	4.09378258917491e-05	1	0.978435106185454
ARHGAP45	EHD1	EHD1;EHD3	4.17003273057455e-05	0.721340608100372	NA	122980.9208	0	0.307061108407448	0.524779164087112	0.545488596197354	0.721340608100372	2.84347580454839e-05	4.17003273057455e-05	0.68188333000365	1
ARHGAP45	C4orf27	C4orf27	4.16007858400449e-05	0.634093208607472	NA	74065.38318	0	0.0963195778466893	0.41312611767027	0.432361064132886	0.634093208607472	2.55775998687212e-05	4.16007858400449e-05	0.614834536228885	1
ARHGAP45	PSMG1	PSMG1	4.15216067825609e-05	0.727309966706216	NA	145189.1525	0	0.11767043913795	0.618460280688014	0.576106644391231	0.727309966706216	2.96566625520934e-05	4.15216067825609e-05	0.714246505618112	1
ARHGAP45	NSFL1C	NSFL1C	4.14950886013202e-05	0.298686428129784	NA	245493.4518	0	0.0342890846452832	0.0428377902382484	0.298686428129784	0.234418784391895	4.14950886013202e-05	3.61167644878492e-05	1	0.870386489226585
ARHGAP45	SDHB	SDHB	4.14824039782798e-05	0.529879426817761	NA	86225.44042	0	0.377371104376899	0.37096306942518	0.514645834179202	0.529879426817761	3.63295567904546e-05	4.14824039782798e-05	0.875782339169079	1
ARHGAP45	AASDHPPT	AASDHPPT	4.14746369552233e-05	0.86637127675467	NA	139219.6611	0	0.111699978099653	0.633672978077668	0.589748969272693	0.86637127675467	2.54571931344653e-05	4.14746369552233e-05	0.613801470087593	1
ARHGAP45	DIAPH1	DIAPH1	4.12053843592777e-05	0.358380282956989	NA	252607.7681	0	0.0716660751805112	0.0952226117195155	0.358380282956989	0.303089829623032	4.12053843592777e-05	3.86470586201515e-05	1	0.937912829138549
ARHGAP45	SARNP	SARNP	4.11261579048366e-05	0.818634857603426	NA	385584.8714	0	0.293477264908865	0.676214678931669	0.662744639703464	0.818634857603426	3.0021950784434e-05	4.11261579048366e-05	0.729996486759179	1
ARHGAP45	CBX3	CBX3	4.11133851609093e-05	0.482745892133743	NA	1548246.951	0	0.170246566978636	0.193389423632681	0.482745892133743	0.397190931855654	4.11133851609093e-05	3.75145028480784e-05	1	0.912464461421855
ARHGAP45	GBE1	GBE1	4.10527860263272e-05	0.334011244148591	NA	27519.83491	0	0.0358507553092897	0.131046973543772	0.263069514576182	0.334011244148591	2.91552554619338e-05	4.10527860263272e-05	0.710189448366222	1
ARHGAP45	ECHS1	ECHS1	4.1039750843388e-05	0.881736472522926	NA	248862.0509	0	0.204173946904801	0.634240164482776	0.588590508042416	0.881736472522926	2.47026726487303e-05	4.1039750843388e-05	0.601920629172392	1
ARHGAP45	DNAJC7	DNAJC7	4.10290862294295e-05	0.968931492291815	NA	162373.2018	0	0.72898274780939	0.200439802541769	0.968931492291815	0.684330413616054	4.10290862294295e-05	3.21365932277962e-05	1	0.783263683916635
ARHGAP45	PCNP	PCNP	4.09969041381325e-05	0.523019245310673	NA	129648.1866	0	0.0384146130647016	0.21866402276351	0.366680177343654	0.523019245310673	2.59170522709651e-05	4.09969041381325e-05	0.632170960608188	1
ARHGAP45	IARS	IARS	4.0848459343699e-05	0.713116574780826	NA	251688.4672	0	0.152067535995535	0.42216542666746	0.447892854433595	0.713116574780826	2.31341775022224e-05	4.0848459343699e-05	0.566341494242694	1
ARHGAP45	MCM5	MCM5	4.07973545624242e-05	0.501473055191475	NA	715942.9253	0	0.0791799034445843	0.290331087466161	0.322906874541233	0.501473055191475	2.36878950577555e-05	4.07973545624242e-05	0.580623310305833	1
ARHGAP45	GSPT1	GSPT1	4.04155820495662e-05	0.342853315958761	NA	243422.2621	0	0.187954598873624	0.257793534822835	0.342853315958761	0.284108263828004	4.04155820495662e-05	3.71415112308596e-05	1	0.918989888239363
ARHGAP45	DNPEP	DNPEP	4.02646286450853e-05	0.431705204495035	NA	81313.04907	0	0.0252972571350486	0.143169021956061	0.373542366085612	0.431705204495035	3.14152889189138e-05	4.02646286450853e-05	0.780220505591283	1
ARHGAP45	CNPY2	CNPY2	3.997955378129e-05	0.527399387366259	NA	110727.1279	0	0.050083556811708	0.204211081350357	0.424819663205344	0.527399387366259	2.90380675435654e-05	3.997955378129e-05	0.726322952537678	1
ARHGAP45	CALML5	CALML5	3.9948302014345e-05	0.676569008325098	NA	NA	0	0.503602184611587	0.503598483639283	0.676569008325098	0.654285075512479	3.72484486693515e-05	3.9948302014345e-05	0.932416317869431	1
ARHGAP45	NUDCD1	NUDCD1	3.99392904016255e-05	0.573515220665385	NA	35937.39067	0	0.0507213495601168	0.463761087594314	0.366247474160198	0.573515220665385	2.2998251224088e-05	3.99392904016255e-05	0.575830241169033	1
ARHGAP45	PGLS	PGLS	3.98721802506645e-05	0.394025784058249	NA	379815.3931	0	0.0200800783962781	0.191220315780901	0.177971174840654	0.394025784058249	1.62390189508797e-05	3.98721802506645e-05	0.407276924632408	1
ARHGAP45	SEPHS1	SEPHS1	3.98668621172877e-05	0.721217244957635	NA	86942.23962	0	0.199872658876329	0.475706037433208	0.638693327620656	0.721217244957635	3.18348721379904e-05	3.98668621172877e-05	0.798529667179039	1
ARHGAP45	C11orf54	C11orf54	3.97686432547379e-05	0.761464644771575	NA	24370.57552	0	0.497655945519843	0.433042451894482	0.761464644771575	0.619795235033682	3.97686432547379e-05	3.58983498036406e-05	1	0.902679771439368
ARHGAP45	ILKAP	ILKAP	3.971500682007e-05	0.62472097344802	NA	118926.7834	0	0.0658846446633105	0.337500965389933	0.462733524407122	0.62472097344802	2.65255439628778e-05	3.971500682007e-05	0.667897253122793	1
ARHGAP45	PM20D2	PM20D2	3.9709922092484e-05	0.616699174945776	NA	72658.09217	0	0.268334871087289	0.248601707700282	0.616699174945776	0.532741458110526	3.9709922092484e-05	3.80432300465594e-05	1	0.95802832244186
ARHGAP45	NRBP1	NRBP1	3.96205665475419e-05	0.780740445986602	NA	7133.035538	0	0.0851292827220249	0.420197532138273	0.554448645383076	0.780740445986602	2.53711474256968e-05	3.96205665475419e-05	0.640352969088748	1
ARHGAP45	CCDC158	CCDC158	3.96090746315838e-05	0.971201437504492	NA	NA	0	0.809050363247667	0.848986173735933	0.971201437504492	0.86965587690861	3.96090746315838e-05	3.93339930498889e-05	1	0.99305508688972
ARHGAP45	MPST	MPST	3.95134795257728e-05	0.766687047179682	NA	137435.7595	0	0.553083014582482	0.33622271777429	0.766687047179682	0.547639663622781	3.95134795257728e-05	3.13009316860666e-05	1	0.792158323228672
ARHGAP45	ABCE1	ABCE1	3.94741196801069e-05	0.504231430138229	NA	654111.6624	0	0.0232203679955389	0.370545261067571	0.272106669381509	0.504231430138229	1.92081928017164e-05	3.94741196801069e-05	0.48660218283212	1
ARHGAP45	RAP1GDS1	RAP1GDS1	3.94195333955016e-05	0.33338272349674	NA	395678.8019	0	0.0343075723818172	0.104587376445867	0.281818967152568	0.33338272349674	3.00471570703827e-05	3.94195333955016e-05	0.762240302768564	1
ARHGAP45	AKR7A2	AKR7A2	3.93335647146433e-05	0.449603960019389	NA	170233.0255	0	0.0513460452225053	0.23055837552015	0.34927925769955	0.449603960019389	2.75531181298786e-05	3.93335647146433e-05	0.700498882564309	1
ARHGAP45	CPPED1	CPPED1	3.90035856232742e-05	0.651434327140889	NA	46053.92998	0	0.0246602423220523	0.534626151027461	0.327488418691992	0.651434327140889	1.76805031257299e-05	3.90035856232742e-05	0.45330455759892	1
ARHGAP45	EIF2B1	EIF2B1	3.86232873626274e-05	0.672304269552909	NA	67354.71039	0	0.00788362743522807	0.528030078452713	0.295731817358465	0.672304269552909	1.53195566657692e-05	3.86232873626274e-05	0.396640413384198	1
ARHGAP45	MAP2K2	MAP2K2	3.84497469336718e-05	0.484135160084232	NA	184830.1637	0	0.0324638382446392	0.125547765236676	0.308657518148792	0.484135160084232	2.21038793049295e-05	3.84497469336718e-05	0.574877107593454	1
ARHGAP45	HNRNPAB	HNRNPAB	3.83041297574819e-05	0.527217686732487	NA	383177.1315	0	0.135687269721464	0.215201128457794	0.527217686732487	0.493429675119046	3.69041397096988e-05	3.83041297574819e-05	0.963450676032926	1
ARHGAP45	GAA	GAA	3.82750107632715e-05	0.456290510317086	NA	1807.010664	0	0.0197074529588264	0.0603902306908689	0.324440538432063	0.456290510317086	2.4539955876957e-05	3.82750107632715e-05	0.64114824235413	1
ARHGAP45	LSM2	LSM2	3.82562592144005e-05	0.670758508426123	NA	439863.4021	0	0.28847079203161	0.483950436363511	0.634636007314629	0.670758508426123	3.26381699384593e-05	3.82562592144005e-05	0.853145880143283	1
ARHGAP45	NSUN2	NSUN2	3.79960286363548e-05	0.751331574880473	NA	205932.4722	0	0.124077541285728	0.419865937326061	0.50347568396441	0.751331574880473	2.29588349284414e-05	3.79960286363548e-05	0.604243015715444	1
ARHGAP45	DFFA	DFFA	3.79406657453119e-05	0.836072143083414	NA	54974.63753	0	0.109419146772377	0.796444143619174	0.5257985279361	0.836072143083414	2.15151975846294e-05	3.79406657453119e-05	0.567074856541966	1
ARHGAP45	MARS	MARS	3.79240867957134e-05	0.823157913615909	NA	302574.3001	0	0.0833475973571608	0.465714290408076	0.602606073700247	0.823157913615909	2.50340005807306e-05	3.79240867957134e-05	0.660108197610185	1
ARHGAP45	OAT	OAT	3.75902635580497e-05	0.354558333157378	NA	46581.84669	0	0.0391707239721746	0.132970979855281	0.352343529421734	0.354558333157378	3.36836195346737e-05	3.75902635580497e-05	0.896072981309559	1
ARHGAP45	PYGB	PYGB	3.74953600928502e-05	0.93126100632594	NA	57139.92579	0	0.739125552362888	0.16889823956513	0.93126100632594	0.583216885419134	3.74953600928502e-05	2.6041825246928e-05	1	0.694534608613982
ARHGAP45	HSD17B10	HSD17B10	3.73630826000794e-05	0.622806945055991	NA	914207.594	0	0.0585204538143667	0.540630559081507	0.453929313667631	0.622806945055991	2.45551313579805e-05	3.73630826000794e-05	0.657203037040854	1
ARHGAP45	NAA15	NAA15	3.71586813001299e-05	0.61236578147647	NA	162061.2492	0	0.0409959847146278	0.471037301075861	0.414035642057321	0.61236578147647	2.26543646376704e-05	3.71586813001299e-05	0.609665462955792	1
ARHGAP45	AAMP	AAMP	3.69546571264748e-05	0.962661761856928	NA	39014.37115	0	0.329964813020026	0.480197224102172	0.706729882364199	0.962661761856928	2.44632238717596e-05	3.69546571264748e-05	0.661979457366791	1
ARHGAP45	SERPINB8	SERPINB8;SERPINB9;SERPINB1;SERPINI2	3.688098062194e-05	0.499210507787459	NA	32437.11109	0	0.118766460617336	0.270386222586325	0.450544471060265	0.499210507787459	3.00138139083012e-05	3.688098062194e-05	0.813801948922322	1
ARHGAP45	SAFB	SAFB;SAFB2	3.68162849557638e-05	0.625332642761594	NA	225471.9776	0	0.127648544148983	0.387463279173843	0.432276907217174	0.625332642761594	2.2948572610623e-05	3.68162849557638e-05	0.623326678348904	1
ARHGAP45	AK2	AK2	3.64736786861453e-05	0.54223007179776	NA	270422.9774	0	0.0428414095238205	0.31177515058902	0.407154133827246	0.54223007179776	2.46956007840595e-05	3.64736786861453e-05	0.677080066328494	1
ARHGAP45	ETF1	ETF1	3.63294373615888e-05	0.940828063800048	NA	275795.2168	0	0.0944715099032915	0.744894077387213	0.53272622563971	0.940828063800048	1.85488617781234e-05	3.63294373615888e-05	0.510573879620145	1
ARHGAP45	NDUFV1	NDUFV1	3.62937981609628e-05	0.794380176475036	NA	42119.74588	0	0.365910071370613	0.0203963786930338	0.794380176475036	0.442497675744293	3.62937981609628e-05	2.24207551760244e-05	1	0.6177572012879
ARHGAP45	AGL	AGL	3.59394147703997e-05	0.419803048733823	NA	26880.10105	0	0.0412603799331213	0.247489048946978	0.292379188115149	0.419803048733823	2.25702644513947e-05	3.59394147703997e-05	0.628008680597213	1
ARHGAP45	COPS4	COPS4	3.57764366315211e-05	0.997804273839167	NA	226152.6987	0	0.163354629449052	0.740558844946528	0.679378003702771	0.997804273839167	2.19648369219685e-05	3.57764366315211e-05	0.613947027430234	1
ARHGAP45	BTF3	BTF3	3.55839116790514e-05	0.488232135953572	NA	588237.4586	0	0.341543530374013	0.253188372323383	0.488232135953572	0.436595020056609	3.55839116790514e-05	3.52891602892622e-05	1	0.991716723207732
ARHGAP45	EIF4H	EIF4H	3.53909376601713e-05	0.272319632121697	NA	601897.1518	0	0.025552127011343	0.103832183352315	0.272319632121697	0.254926178260017	3.4089557569554e-05	3.53909376601713e-05	0.96322843708993	1
ARHGAP45	PIN1	PIN1	3.53397014573551e-05	0.623722826383608	NA	293415.8843	0	0.190016110045779	0.315025777027585	0.454290100192584	0.623722826383608	2.32096873463979e-05	3.53397014573551e-05	0.656759576036751	1
ARHGAP45	IDH1	IDH1	3.52001467070731e-05	0.193847967851821	NA	94315.39839	0	0.00231653324287041	0.00402995761960891	0.150396022659658	0.193847967851821	2.46254599724604e-05	3.52001467070731e-05	0.699584015299349	1
ARHGAP45	SLC1A5	SLC1A5	3.51257093021218e-05	0.661634735736538	NA	41051.01625	0	0.0804088731951971	0.449543399730921	0.416154150690003	0.661634735736538	1.99216733622078e-05	3.51257093021218e-05	0.567153625023151	1
ARHGAP45	SYPL1	SYPL1	3.50244684708146e-05	0.99367482939576	NA	49954.13114	0	0.660415393635732	0.504641657801205	0.99367482939576	0.840554846004995	3.50244684708146e-05	3.28570479362923e-05	1	0.938116961394333
ARHGAP45	RPRD1B	RPRD1B	3.50144382674537e-05	0.83646557352033	NA	137074.3032	0	0.172241618172727	0.562360209018684	0.582636022675908	0.83646557352033	2.1991821584868e-05	3.50144382674537e-05	0.628078663346989	1
ARHGAP45	CAMK4	CAMK4	3.49923529993342e-05	0.636182728674381	NA	54449.16026	0	0.174257404117547	0.321068415010515	0.561114431162442	0.636182728674381	2.78296336848823e-05	3.49923529993342e-05	0.795306154044908	1
ARHGAP45	RRM1	RRM1	3.49614231051927e-05	0.704594286941782	NA	296060.019	0	0.0550710938003281	0.526302783412906	0.455332333733719	0.704594286941782	2.03724497484041e-05	3.49614231051927e-05	0.582712256509324	1
ARHGAP45	NIF3L1	NIF3L1	3.49441932611158e-05	0.198403263177371	NA	37763.59442	0	0.00619858734292384	0.0947878110301908	0.140055847647578	0.198403263177371	2.22429421999151e-05	3.49441932611158e-05	0.63652756364148	1
ARHGAP45	PPP1R7	PPP1R7	3.48879528344615e-05	0.237556513871242	NA	159634.9678	0	0.00393627050171753	0.0805093440738201	0.237556513871242	0.232815296225212	3.20993101176754e-05	3.48879528344615e-05	0.920068605629632	1
ARHGAP45	HSD17B4	HSD17B4	3.48713755231912e-05	0.446871010125486	NA	225273.702	0	0.00864648677425212	0.118374000509103	0.273788053208058	0.446871010125486	1.92648738735636e-05	3.48713755231912e-05	0.5524552325374	1
ARHGAP45	ETNK1	ETNK1	3.48331845693101e-05	0.787622628190881	NA	52978.63601	0	0.362452866649144	0.586465068563549	0.645176685063458	0.787622628190881	2.57287353716522e-05	3.48331845693101e-05	0.738627136443924	1
ARHGAP45	PKP1	PKP1	3.47846822916318e-05	0.974629700940939	NA	NA	0	0.691254638150815	0.356080850062	0.974629700940939	0.691990415619735	3.47846822916318e-05	2.73894744578017e-05	1	0.78740044908764
ARHGAP45	DDX39A	DDX39A	3.43734166780023e-05	0.486997538023198	NA	202299.8899	0	0.00625307362755967	0.11275472287677	0.34558670638163	0.486997538023198	2.19946848902842e-05	3.43734166780023e-05	0.639874851438902	1
ARHGAP45	SUCLG2	SUCLG2	3.43380008567739e-05	0.368239620558618	NA	54368.59943	0	0.0243086655670299	0.156464892417058	0.274952970276211	0.368239620558618	2.31189277427704e-05	3.43380008567739e-05	0.673275297510794	1
ARHGAP45	BTF3L4	BTF3L4	3.43253570709439e-05	0.936017895406895	NA	62815.59213	0	0.317437320722299	0.736794358177671	0.743837628039644	0.936017895406895	2.45965295677122e-05	3.43253570709439e-05	0.716570246214072	1
ARHGAP45	SUCLA2	SUCLA2	3.41350017328445e-05	0.512798424575061	NA	80179.61273	0	0.0647568791953383	0.230186887358563	0.397497613508489	0.512798424575061	2.3859017282412e-05	3.41350017328445e-05	0.698960482531775	1
ARHGAP45	BID	BID	3.40175160425969e-05	0.444874829169039	NA	242156.3514	0	0.0894896673584288	0.132648192369585	0.38645062290295	0.444874829169039	2.6645480412369e-05	3.40175160425969e-05	0.783287068315141	1
ARHGAP45	UBQLN1	UBQLN1;UBQLN4	3.39590383507965e-05	0.797138075080327	NA	67024.8146	0	0.584920901200427	0.0921562196414519	0.797138075080327	0.525546061996001	3.39590383507965e-05	2.48294921522323e-05	1	0.731160049225893
ARHGAP45	PMPCA	PMPCA	3.38961514867385e-05	0.831177102018391	NA	76596.13687	0	0.248843131976015	0.509828006632549	0.668291112178305	0.831177102018391	2.45746468808854e-05	3.38961514867385e-05	0.724998142945519	1
ARHGAP45	PSMB10	PSMB10	3.37695978973492e-05	0.398508004556685	NA	49832.0796	0	0.247564346682448	0.198128643335828	0.398508004556685	0.3571773957622	3.37695978973492e-05	3.35666521070296e-05	1	0.993990281112126
ARHGAP45	ANXA7	ANXA7	3.36520875964127e-05	0.414010956122702	NA	59276.72394	0	0.0637492818410689	0.238417835354969	0.393315501087163	0.414010956122702	2.88274361320285e-05	3.36520875964127e-05	0.856631436294655	1
ARHGAP45	PSPH	PSPH	3.35491888996438e-05	0.423333068304738	NA	45699.67084	0	0.0168015871393246	0.0979415072677392	0.327842964474116	0.423333068304738	2.34277444400936e-05	3.35491888996438e-05	0.698310308191752	1
ARHGAP45	NARS	NARS	3.34074273580041e-05	0.804179909174989	NA	219694.334	0	0.302221688070731	0.568827405707758	0.626575490175417	0.804179909174989	2.34708055562955e-05	3.34074273580041e-05	0.702562496201076	1
ARHGAP45	SRSF5	SRSF5	3.33073600950017e-05	0.84056354081021	NA	51817.1917	0	0.249035555676148	0.491933569977883	0.711533660169456	0.84056354081021	2.54231811931649e-05	3.33073600950017e-05	0.76329018933506	1
ARHGAP45	HMGCS1	HMGCS1	3.31152373311021e-05	0.0387808999158838	NA	1902680.556	0	0.000983534728303024	0.00031568606178912	0.0387808999158838	0.0270273444202528	3.31152373311021e-05	2.55946141081309e-05	1	0.772895385052615
ARHGAP45	YKT6	YKT6	3.30109609770143e-05	0.524009314042048	NA	135283.8019	0	0.0993920148155512	0.223770840126244	0.364271341188136	0.524009314042048	2.06923085021956e-05	3.30109609770143e-05	0.626831449002765	1
ARHGAP45	BPNT1	BPNT1	3.29643584148151e-05	0.580389525612322	NA	166947.4097	0	0.0310135577889122	0.180950694213547	0.382464775097878	0.580389525612322	1.95876025661176e-05	3.29643584148151e-05	0.594205484591332	1
ARHGAP45	NT5DC1	NT5DC1	3.29500665444103e-05	0.594830511914715	NA	54048.67973	0	0.0252852500206927	0.299322726764305	0.430525902521013	0.594830511914715	2.15043897866808e-05	3.29500665444103e-05	0.652635701287495	1
ARHGAP45	PUF60	PUF60	3.29346277837798e-05	0.663740580495623	NA	350946.5748	0	0.19384259165279	0.312952414115158	0.663740580495623	0.632018404341464	3.11879036940126e-05	3.29346277837798e-05	0.946963903729695	1
ARHGAP45	ZC3HAV1L	ZC3HAV1L	3.27339377090931e-05	0.664935222731473	NA	212460.5703	0	0.0915469399372621	0.410491260988914	0.534123599742866	0.664935222731473	2.37096672653929e-05	3.27339377090931e-05	0.724314547064306	1
ARHGAP45	DCK	DCK	3.24773007702883e-05	0.677346903474275	NA	209451.0104	0	0.178137684076884	0.247508234043857	0.677346903474275	0.645491226146983	3.07302089156454e-05	3.24773007702883e-05	0.946205755613743	1
ARHGAP45	CASP6	CASP6	3.236762786339e-05	0.748321836421354	NA	11459.74219	0	0.0869544465306289	0.359886348393372	0.577151659463421	0.748321836421354	2.25100874317939e-05	3.236762786339e-05	0.695450637494949	1
ARHGAP45	OLA1	OLA1	3.2347282793598e-05	0.319291982868011	NA	269230.9628	0	0.0313362706219115	0.115273135898463	0.319291982868011	0.305836731140843	3.04509576503605e-05	3.2347282793598e-05	0.941376060693024	1
ARHGAP45	ERAP1	ERAP1	3.23447680081485e-05	0.49154505504023	NA	93640.57963	0	0.171271184093051	0.0979280010509207	0.474130057076126	0.49154505504023	2.81321533562061e-05	3.23447680081485e-05	0.869759008601293	1
ARHGAP45	GALK1	GALK1	3.22082872915955e-05	0.827942183285278	NA	105770.2387	0	0.23201568862635	0.593986594518544	0.720902471748582	0.827942183285278	2.52876757940781e-05	3.22082872915955e-05	0.785129478172431	1
ARHGAP45	ASNS	ASNS	3.19809469100233e-05	0.254445824039237	NA	46887.90928	0	0.0350435776662434	0.0582786892420329	0.195613201313512	0.254445824039237	2.2169654787836e-05	3.19809469100233e-05	0.693214458290093	1
ARHGAP45	S100A14	S100A14	3.19291262370777e-05	0.600884934865047	NA	NA	0	0.542760123387708	0.189225148055495	0.600884934865047	0.392940256519889	3.19291262370777e-05	2.31556759560243e-05	1	0.725221097003738
ARHGAP45	CBFB	CBFB	3.1630697049658e-05	0.578333993380608	NA	160620.8699	0	0.030689531025349	0.29413959347338	0.510415763158869	0.578333993380608	2.51720682147874e-05	3.1630697049658e-05	0.7958113656259	1
ARHGAP45	SLC25A6	SLC25A6	3.14626423014667e-05	0.61317305225229	NA	80365.30725	0	0.135772992759218	0.3113951670438	0.61317305225229	0.589540199222235	2.95073092546272e-05	3.14626423014667e-05	0.937852230333867	1
ARHGAP45	UBLCP1	UBLCP1	3.14279395972976e-05	0.448150173101737	NA	35617.69816	0	0.0271588699343562	0.0436921992802189	0.340158477323185	0.448150173101737	2.15099013824772e-05	3.14279395972976e-05	0.68441971246269	1
ARHGAP45	ACAT2	ACAT2	3.12864853465409e-05	0.0522666512175342	NA	1768907.154	0	0.000550781038116765	0.00554947372010292	0.0423313214214392	0.0522666512175342	2.28485533404444e-05	3.12864853465409e-05	0.730301057704796	1
ARHGAP45	UBE2M	UBE2M	3.12336791681725e-05	0.744532705709067	NA	47154.77893	0	0.0737862541050063	0.405983550534697	0.551152754619159	0.744532705709067	2.08485629998202e-05	3.12336791681725e-05	0.667502630335819	1
ARHGAP45	UCHL3	UCHL3	3.11154960438711e-05	0.559541592104688	NA	177065.9508	0	0.0874557257469999	0.0997000034625565	0.447894734002476	0.559541592104688	2.24587246312291e-05	3.11154960438711e-05	0.721785845855183	1
ARHGAP45	PSMG2	PSMG2	3.10562532379098e-05	0.845376627611477	NA	103619.1658	0	0.54889905962391	0.0512528419391762	0.845376627611477	0.629813838974102	3.10562532379098e-05	2.5659384983891e-05	1	0.826222815332053
ARHGAP45	NLE1	NLE1	3.10149472138364e-05	0.782002472344755	NA	51525.99701	0	0.120706919992182	0.573009913849732	0.59378101421808	0.782002472344755	2.12350851417656e-05	3.10149472138364e-05	0.684672619152233	1
ARHGAP45	ADI1	ADI1	3.08384979083194e-05	0.76178971429929	NA	60147.32453	0	0.549502077016276	0.280798113570913	0.76178971429929	0.526066661182722	3.08384979083194e-05	2.36175102342038e-05	1	0.765845026058561
ARHGAP45	TRNT1	TRNT1	3.08298924669853e-05	0.570185583187849	NA	41844.42492	0	0.0651359341804848	0.355356034944656	0.460656029137268	0.570185583187849	2.24593569009145e-05	3.08298924669853e-05	0.728492871811522	1
ARHGAP45	TIMM44	TIMM44	3.0543244596283e-05	0.78074208192791	NA	85143.75317	0	0.232743186246216	0.481340955555691	0.63275066750456	0.78074208192791	2.2320554163605e-05	3.0543244596283e-05	0.730785299945551	1
ARHGAP45	BLVRB	BLVRB	3.04550603612111e-05	0.875437382267082	NA	34961.10491	0	0.387897700582277	0.51566836736898	0.760114775319309	0.875437382267082	2.38439570443536e-05	3.04550603612111e-05	0.782922665775514	1
ARHGAP45	GAMT	GAMT	3.04249892465994e-05	0.87619778253985	NA	59936.3189	0	0.252407359993163	0.533061523847012	0.683589998353609	0.87619778253985	2.14036954469257e-05	3.04249892465994e-05	0.703490649526458	1
ARHGAP45	GCLC	GCLC	3.04167303378726e-05	0.940307220082972	NA	9356.040182	0	0.41202699640851	0.608308800013375	0.877952905196995	0.940307220082972	2.56081824984028e-05	3.04167303378726e-05	0.841911086890148	1
ARHGAP45	GSDMA	GSDMA	3.02988396869352e-05	0.812897554696833	NA	NA	0	0.738051126011226	0.338595065286408	0.812897554696833	0.51871231397286	3.02988396869352e-05	2.14413417463841e-05	1	0.707662140462413
ARHGAP45	PRCP	PRCP	3.02287202388375e-05	0.926933212516362	NA	12678.29997	0	0.245811796850502	0.504416895219089	0.659085082074521	0.926933212516362	1.93810623571455e-05	3.02287202388375e-05	0.641147299786939	1
ARHGAP45	PMPCB	PMPCB	3.01465054871361e-05	0.798015947008508	NA	84512.08332	0	0.44225139035099	0.499287020482002	0.798015947008508	0.765374823770711	2.83425651642939e-05	3.01465054871361e-05	0.940160881213513	1
ARHGAP45	UBE2K	UBE2K	3.00587135571167e-05	0.356033534126031	NA	127225.0262	0	0.0123807016633993	0.0998979437576961	0.345317295766953	0.356033534126031	2.62883056145326e-05	3.00587135571167e-05	0.874565225972837	1
ARHGAP45	GPS1	GPS1	2.99841184621482e-05	0.720861156313907	NA	139607.9839	0	0.246259948557324	0.309813739257367	0.689931656890846	0.720861156313907	2.58767966335428e-05	2.99841184621482e-05	0.863016755560433	1
ARHGAP45	ATP6V1E1	ATP6V1E1;ATP6V1E2	2.99096101631113e-05	0.879179100501164	NA	30415.63336	0	0.165778838913692	0.615644349600838	0.660968466635679	0.879179100501164	2.02758428641837e-05	2.99096101631113e-05	0.67790394972084	1
ARHGAP45	PPM1A	PPM1A	2.99074080691229e-05	0.776716788346972	NA	27207.42406	0	0.422026340515582	0.403020683026329	0.776716788346972	0.704763764398106	2.97209496069785e-05	2.99074080691229e-05	0.993765475707109	1
ARHGAP45	ETFB	ETFB	2.96466076163348e-05	0.774507633409386	NA	188222.6163	0	0.289119198246698	0.232986242158027	0.675178837652279	0.774507633409386	2.33041305054608e-05	2.96466076163348e-05	0.786063984353495	1
ARHGAP45	DDX19A	DDX19A;DDX19B	2.94487477717655e-05	0.771374680881071	NA	126501.3333	0	0.236620748505916	0.358262540107685	0.624607316760751	0.771374680881071	2.15017248028778e-05	2.94487477717655e-05	0.730140546875575	1
ARHGAP45	LPXN	LPXN	2.94277704880162e-05	0.980964490689714	NA	89337.68137	0	0.173466683309445	0.365649347849163	0.873926740062169	0.980964490689714	2.36398044906075e-05	2.94277704880162e-05	0.80331619074691	1
ARHGAP45	RNASE7	RNASE7	2.93973758809312e-05	0.809087890506434	NA	NA	0	0.554771678436792	0.466363992739996	0.773841691864149	0.809087890506434	2.53530240076552e-05	2.93973758809312e-05	0.862424731729222	1
ARHGAP45	FAM98B	FAM98B	2.93473200752016e-05	0.940822796687864	NA	122467.5665	0	0.323336110689718	0.571054243173602	0.831480448185922	0.940822796687864	2.33871573330176e-05	2.93473200752016e-05	0.796909471566357	1
ARHGAP45	A2ML1	A2ML1	2.9302343554987e-05	0.96314790689922	NA	NA	0	0.338671666728105	0.521092718753458	0.731030471948841	0.96314790689922	2.00543980242129e-05	2.9302343554987e-05	0.684395703250833	1
ARHGAP45	AIMP1	AIMP1	2.9239009608025e-05	0.855452757852082	NA	304959.6814	0	0.421623805278528	0.428704875122328	0.817738765569445	0.855452757852082	2.5202637496237e-05	2.9239009608025e-05	0.861952502294054	1
ARHGAP45	RNASEH2B	RNASEH2B	2.92020841971218e-05	0.6745840082515	NA	338663.6545	0	0.031345734264507	0.270412556199451	0.492353760864106	0.6745840082515	1.92185158443692e-05	2.92020841971218e-05	0.658121376359276	1
ARHGAP45	PITHD1	PITHD1	2.9189006572861e-05	0.441112878075932	NA	72672.9767	0	0.0192697190690728	0.0728432207607305	0.434782463485216	0.441112878075932	2.59421744524548e-05	2.9189006572861e-05	0.888765240697673	1
ARHGAP45	HARS	HARS	2.90987371494148e-05	0.624825361517493	NA	213813.0871	0	0.139906873887094	0.281648663400346	0.549468926360342	0.624825361517493	2.30740276526993e-05	2.90987371494148e-05	0.792956324331872	1
ARHGAP45	RAC1	RAC1;RAC3	2.90495381410355e-05	0.77075377315908	NA	472435.647	0	0.388341097527585	0.655751926901931	0.701755732539181	0.77075377315908	2.38492277364669e-05	2.90495381410355e-05	0.820984747526067	1
ARHGAP45	ANXA1	ANXA1	2.90452302808044e-05	0.0391300066341722	NA	459593.4816	0	0.00134714526157236	0.000788779015956471	0.0391300066341722	0.0251857803332638	2.90452302808044e-05	2.07326842929707e-05	1	0.713806848578255
ARHGAP45	TRIM23	TRIM23	2.90088252734008e-05	0.762267549347719	NA	1332.072904	0	0.375786399369923	0.162270746863971	0.762267549347719	0.710257843860155	2.80728376764116e-05	2.90088252734008e-05	0.967734384685772	1
ARHGAP45	GDPD3	GDPD3	2.89836418220444e-05	0.998649461363914	NA	NA	0	0.522904837221389	0.510938677901197	0.840342189926285	0.998649461363914	2.19918026360993e-05	2.89836418220444e-05	0.758766022956191	1
ARHGAP45	LETM1	LETM1	2.88999544922297e-05	0.331357277939288	NA	135060.5766	0	0.065239794114414	0.0344177674989868	0.331357277939288	0.303161139339909	2.84829469780626e-05	2.88999544922297e-05	0.985570651528907	1
ARHGAP45	NIPSNAP3A	NIPSNAP3A	2.88251491124091e-05	0.673362219066679	NA	71098.44168	0	0.104581284856739	0.083232087234456	0.673362219066679	0.559704018853959	2.88251491124091e-05	2.6571523960355e-05	1	0.921817398298074
ARHGAP45	GLRX	GLRX	2.87915110727152e-05	0.673192209533819	NA	235686.3102	0	0.146463434998871	0.335366644269344	0.582267467294855	0.673192209533819	2.24549804906006e-05	2.87915110727152e-05	0.779916706486465	1
ARHGAP45	NDUFA10	NDUFA10	2.87658575342709e-05	0.865020722479747	NA	51849.51683	0	0.589725055548773	0.190329778371006	0.865020722479747	0.646331361927866	2.87658575342709e-05	2.3836432899883e-05	1	0.828636270324461
ARHGAP45	GYS1	GYS1	2.87630495275826e-05	0.721674416060405	NA	32465.11685	0	0.268894958812892	0.455864904270691	0.672916619214439	0.721674416060405	2.41835277327613e-05	2.87630495275826e-05	0.840784552749537	1
ARHGAP45	TUBB4A	TUBB4A	2.86522224701195e-05	0.915437043716945	NA	65754.62965	0	0.546153359523713	0.164599878633901	0.915437043716945	0.72018281351419	2.86522224701195e-05	2.49981463378383e-05	1	0.872467968720683
ARHGAP45	HAL	HAL	2.85949414768028e-05	0.745082133347239	NA	NA	0	0.331807872050069	0.469630464051599	0.554562585923868	0.745082133347239	1.91911238432781e-05	2.85949414768028e-05	0.671137021170215	1
ARHGAP45	FLNC	FLNC	2.83245684259002e-05	0.725394202493469	NA	NA	0	0.147493597823373	0.201130160708684	0.660004718113022	0.725394202493469	2.3238122695911e-05	2.83245684259002e-05	0.820422833862561	1
ARHGAP45	UGGT1	UGGT1	2.828453393088e-05	0.546646130675071	NA	105653.8821	0	0.0850259420593075	0.152013246621532	0.500790193634664	0.546646130675071	2.33648686406475e-05	2.828453393088e-05	0.826065180983541	1
ARHGAP45	VBP1	VBP1	2.81755271935209e-05	0.96701227864808	NA	315794.8151	0	0.465004729582327	0.448628150639178	0.90026718884348	0.96701227864808	2.36524571110203e-05	2.81755271935209e-05	0.839468129507058	1
ARHGAP45	IARS2	IARS2	2.80079808558415e-05	0.272448024755683	NA	75691.22742	0	0.00504430736883521	0.0144984419175853	0.228276826037855	0.272448024755683	2.11604423389395e-05	2.80079808558415e-05	0.755514738740123	1
ARHGAP45	COPS6	COPS6	2.79801708396847e-05	0.729114356911925	NA	206702.6909	0	0.158198240606769	0.285404917869568	0.729114356911925	0.711881026234075	2.58406463945884e-05	2.79801708396847e-05	0.923534260839402	1
ARHGAP45	GBP1	GBP1;GBP2	2.76508136283925e-05	0.816296984148186	NA	5794.737329	0	0.319169721283001	0.4579700117556	0.71316496359904	0.816296984148186	2.17828399854841e-05	2.76508136283925e-05	0.787782966469998	1
ARHGAP45	RB1	RB1	2.75899637848675e-05	0.797314585532229	NA	126524.0401	0	0.395475232322637	0.628654517010101	0.76304379043172	0.797314585532229	2.38086989293346e-05	2.75899637848675e-05	0.862947813740631	1
ARHGAP45	C1orf123	C1orf123	2.75695325044331e-05	0.55657728253943	NA	166330.5778	0	0.143102669637977	0.183193573218682	0.438511177967884	0.55657728253943	1.95861633999828e-05	2.75695325044331e-05	0.710427839022419	1
ARHGAP45	EPB41L2	EPB41L2	2.75519275315799e-05	0.942129583975812	NA	61227.03969	0	0.291961723451962	0.292167880921329	0.942129583975812	0.800867651807357	2.75519275315799e-05	2.59739092693676e-05	1	0.942725667363797
ARHGAP45	NUP43	NUP43	2.75250535524136e-05	0.863366769155748	NA	70576.66569	0	0.341930787116756	0.472543865789161	0.863366769155748	0.766620537747429	2.75250535524136e-05	2.71049440093151e-05	1	0.984737194341928
ARHGAP45	ACSS1	ACSS1	2.75250276713848e-05	0.688872255893582	NA	47137.19031	0	0.0736810288300354	0.189007866062282	0.595602478837239	0.688872255893582	2.14590428011963e-05	2.75250276713848e-05	0.77961929983835	1
ARHGAP45	BDH2	BDH2	2.7522346188203e-05	0.444742708303726	NA	58782.02234	0	0.039997883030273	0.0732681706439146	0.444742708303726	0.419760300338902	2.62940634742076e-05	2.7522346188203e-05	0.955371438699443	1
ARHGAP45	LCE1B	LCE1B;LCE1E;LCE1C	2.74066484671872e-05	0.795768482985737	NA	NA	0	0.338271289693361	0.497507128177727	0.778528354065724	0.795768482985737	2.4177333890974e-05	2.74066484671872e-05	0.882170394527463	1
ARHGAP45	NUDT2	NUDT2	2.73944639553008e-05	0.474982753999673	NA	203077.6059	0	0.0932621649498071	0.0673265966580817	0.450333653392391	0.474982753999673	2.34198520756534e-05	2.73944639553008e-05	0.854911857880018	1
ARHGAP45	PPP1CB	PPP1CB	2.72413974377606e-05	0.989693128589474	NA	159471.923	0	0.620770509560834	0.595480535192967	0.989693128589474	0.930693942559142	2.6120881518044e-05	2.72413974377606e-05	0.958867164495629	1
ARHGAP45	DDI2	DDI2	2.72083329424134e-05	0.736170654849969	NA	123711.4758	0	0.293655915820541	0.149372731589041	0.736170654849969	0.656886806947378	2.72083329424134e-05	2.69245957810725e-05	1	0.989571681516049
ARHGAP45	XPOT	XPOT	2.70997510040449e-05	0.549367961154178	NA	78508.43238	0	0.0172133438929504	0.0947307246851573	0.394854177720309	0.549367961154178	1.75631936211634e-05	2.70997510040449e-05	0.648094280222056	1
ARHGAP45	ALOX12B	ALOX12B	2.68769788432684e-05	0.617745878632847	NA	NA	0	0.310807335419814	0.328188528769663	0.617745878632847	0.609353994991443	2.45688835864362e-05	2.68769788432684e-05	0.914123708981885	1
ARHGAP45	PSMD10	PSMD10	2.67618105486783e-05	0.796068389942699	NA	89369.16455	0	0.314397707912703	0.244373923271422	0.796068389942699	0.726250360000586	2.64511336496132e-05	2.67618105486783e-05	0.988391035856861	1
ARHGAP45	POLDIP2	POLDIP2	2.67273168003395e-05	0.50589075915813	NA	108198.9708	0	0.0443148467113142	0.0977685801465491	0.499902850155455	0.50589075915813	2.38149134227589e-05	2.67273168003395e-05	0.89103270637539	1
ARHGAP45	CECR5	CECR5	2.66575526265067e-05	0.555850449230024	NA	105137.9465	0	0.1154799606886	0.103784105479653	0.555850449230024	0.548074753736143	2.43782888220292e-05	2.66575526265067e-05	0.914498384888825	1
ARHGAP45	TPD52L2	TPD52L2	2.6373378551028e-05	0.760876964525862	NA	146441.7425	0	0.19759588761224	0.436328174360555	0.643799048327682	0.760876964525862	2.01217821131323e-05	2.6373378551028e-05	0.762958074340003	1
ARHGAP45	USO1	USO1	2.62358211854153e-05	0.776246623110851	NA	60166.86407	0	0.18343480043887	0.477905045879119	0.727629206337493	0.776246623110851	2.21753171833662e-05	2.62358211854153e-05	0.845230535253596	1
ARHGAP45	DPP7	DPP7	2.62348982265316e-05	0.689797674513669	NA	9178.436768	0	0.348112677007093	0.166755911789324	0.689797674513669	0.534005173986765	2.62348982265316e-05	2.25236278789886e-05	1	0.858536887946081
ARHGAP45	DCPS	DCPS	2.62318266293167e-05	0.604594778183191	NA	103096.6243	0	0.203407930610344	0.0529618092269236	0.604594778183191	0.485228730780282	2.62318266293167e-05	2.33477949292142e-05	1	0.890056009409605
ARHGAP45	PPP1R8	PPP1R8	2.61760810019106e-05	0.939823736531157	NA	39587.84119	0	0.316667252444259	0.253029687650259	0.829181905536479	0.939823736531157	2.08244150900532e-05	2.61760810019106e-05	0.795551293126469	1
ARHGAP45	NPM3	NPM3	2.61636548810584e-05	0.820870802916275	NA	486177.395	0	0.278453068213774	0.419911934772822	0.714571183907575	0.820870802916275	2.05368523584309e-05	2.61636548810584e-05	0.784938207287655	1
ARHGAP45	ZG16B	ZG16B	2.60940198500852e-05	0.87791200332882	NA	NA	0	0.19156680438914	0.303509955715634	0.833429686182121	0.87791200332882	2.23369435311588e-05	2.60940198500852e-05	0.856017725880816	1
ARHGAP45	SERPINB13	SERPINB13	2.60914042627279e-05	0.780714099683277	NA	NA	0	0.52538301887577	0.349547643199003	0.767652648207226	0.780714099683277	2.31331600577523e-05	2.60914042627279e-05	0.886619969734571	1
ARHGAP45	SLURP1	SLURP1	2.60112977590227e-05	0.825262842369487	NA	NA	0	0.382390034549638	0.503577915465961	0.825262842369487	0.819329017414487	2.36243982423892e-05	2.60112977590227e-05	0.908236046553824	1
ARHGAP45	TCEA1	TCEA1	2.59405809409399e-05	0.630593657687707	NA	120984.0017	0	0.0914661389895273	0.210947164451992	0.609966485386809	0.630593657687707	2.26256389220237e-05	2.59405809409399e-05	0.872210185791002	1
ARHGAP45	SHPK	SHPK	2.59035204838873e-05	0.998494809168949	NA	9130.56773	0	0.442609528132412	0.484482226897244	0.898654893528512	0.998494809168949	2.1021838886291e-05	2.59035204838873e-05	0.811543701149317	1
ARHGAP45	KTN1	KTN1	2.58579631873704e-05	0.779594258605504	NA	59814.8665299999	0	0.532101304882687	0.410283127708612	0.779594258605504	0.715282653548117	2.54126544453313e-05	2.58579631873704e-05	0.982778661303974	1
ARHGAP45	PFDN4	PFDN4	2.58448379736644e-05	0.924709613910932	NA	61794.32782	0	0.344090078326425	0.588380956870811	0.893942239567577	0.924709613910932	2.25290396172919e-05	2.58448379736644e-05	0.871703650850849	1
ARHGAP45	CSNK2A2	CSNK2A2	2.58351768513228e-05	0.569359889254959	NA	139201.3621	0	0.0279278280372318	0.148400864333045	0.444015586984734	0.569359889254959	1.81671819483194e-05	2.58351768513228e-05	0.703195571405165	1
ARHGAP45	FAF1	FAF1	2.58189252718429e-05	0.87415491123353	NA	66087.03953	0	0.376457192529291	0.238661896920904	0.861396682487085	0.87415491123353	2.29412846028516e-05	2.58189252718429e-05	0.888545296185138	1
ARHGAP45	SEC13	SEC13	2.5784008552202e-05	0.958880169268617	NA	154093.0449	0	0.409861977043075	0.317268778826361	0.958880169268617	0.801033788035417	2.5784008552202e-05	2.38875800579094e-05	1	0.926449431225824
ARHGAP45	AARSD1	AARSD1	2.57269054627361e-05	0.939187705967468	NA	91748.29453	0	0.44864663065472	0.298984512612399	0.939187705967468	0.774912851860942	2.57269054627361e-05	2.35409094124796e-05	1	0.9150307426821
ARHGAP45	RCC1	RCC1	2.56990954317289e-05	0.805270517803462	NA	373439.2913	0	0.231217495086409	0.37985043201684	0.684784826912216	0.805270517803462	1.97058397180444e-05	2.56990954317289e-05	0.766791180273021	1
ARHGAP45	BROX	BROX	2.56012143780469e-05	0.702189371687824	NA	13348.47149	0	0.178782505203781	0.214839867113367	0.650559995943737	0.702189371687824	2.13874224606946e-05	2.56012143780469e-05	0.835406560988544	1
ARHGAP45	VARS	VARS	2.55256735642039e-05	0.941757690824935	NA	193271.8481	0	0.416792933253925	0.248127419902334	0.941757690824935	0.842938197895956	2.55256735642039e-05	2.53378050663945e-05	1	0.99264001800631
ARHGAP45	ABHD14B	ABHD14B	2.55180559126598e-05	0.729596898595136	NA	84386.21507	0	0.226923381136539	0.173397027066488	0.656369215998905	0.729596898595136	2.07003452526418e-05	2.55180559126598e-05	0.811203852029029	1
ARHGAP45	PDCD5	PDCD5	2.55180441979974e-05	0.96038197196529	NA	242875.7396	0	0.55533683986781	0.245901702420089	0.96038197196529	0.716818147878682	2.55180441979974e-05	2.11226109041228e-05	1	0.827751952313825
ARHGAP45	CPA4	CPA4	2.54828754858599e-05	0.692415871775116	NA	NA	0	0.490081521634146	0.17110491342465	0.692415871775116	0.492296297235848	2.54828754858599e-05	2.00929270696838e-05	1	0.788487432700956
ARHGAP45	QDPR	QDPR	2.54545393042407e-05	0.547544757231926	NA	68512.93126	0	0.0829577460228424	0.0366742925200378	0.487979319814504	0.547544757231926	2.04555806974308e-05	2.54545393042407e-05	0.803612292995733	1
ARHGAP45	MVD	MVD	2.53534405182099e-05	0.553458820840532	NA	91388.99813	0	0.0359645642378678	0.0657796272953115	0.489779377785014	0.553458820840532	2.02309773227573e-05	2.53534405182099e-05	0.797957867226208	1
ARHGAP45	SMS	SMS	2.52921312498166e-05	0.771671193160456	NA	61559.95412	0	0.209992617697301	0.332473612397501	0.712798119475673	0.771671193160456	2.10661156067215e-05	2.52921312498166e-05	0.832911841182787	1
ARHGAP45	RANBP3	RANBP3	2.52593866489821e-05	0.868443996082615	NA	68352.03778	0	0.412993417219943	0.434863427536815	0.868443996082615	0.798253065391906	2.47792867856363e-05	2.52593866489821e-05	0.980993209771181	1
ARHGAP45	CTSC	CTSC	2.5248312669207e-05	0.540449507331652	NA	95215.98469	0	0.109739934453996	0.110294719204846	0.527517889967097	0.540449507331652	2.22217985566416e-05	2.5248312669207e-05	0.880130044640307	1
ARHGAP45	CLPX	CLPX	2.52334686912287e-05	0.822742140134963	NA	27708.76168	0	0.479929681747476	0.472000107859428	0.822742140134963	0.734403698772793	2.52334686912287e-05	2.49794739768723e-05	1	0.989934213267925
ARHGAP45	FASN	FASN	2.51169274779698e-05	0.39764209812365	NA	355754.3078	0	0.13430717677154	0.0983500262744947	0.39764209812365	0.39149214814415	2.30038534028563e-05	2.51169274779698e-05	0.915870518917294	1
ARHGAP45	HIBCH	HIBCH	2.50760631838131e-05	0.656793072218043	NA	24818.9276	0	0.0407902853457282	0.119729169507119	0.304731269045556	0.656793072218043	1.04908962405043e-05	2.50760631838131e-05	0.41836296884418	1
ARHGAP45	ANXA5	ANXA5	2.50410457093772e-05	0.334409574696207	NA	138166.7952	0	0.00262764154757436	0.0206700016374238	0.242562320351843	0.334409574696207	1.63780380256009e-05	2.50410457093772e-05	0.654047686972905	1
ARHGAP45	NFKB1	NFKB1	2.49305731919093e-05	0.598228844180636	NA	28184.87534	0	0.150866682543193	0.0785278065862352	0.598228844180636	0.563738973674891	2.38553795929909e-05	2.49305731919093e-05	0.95687248782281	1
ARHGAP45	POF1B	POF1B	2.48793083654713e-05	0.78961581554577	NA	NA	0	0.507754977522163	0.284572653120342	0.78961581554577	0.637280824896795	2.48793083654713e-05	2.2268375530806e-05	1	0.89505605235036
ARHGAP45	THUMPD1	THUMPD1	2.48403153788995e-05	0.969095844059216	NA	76589.33408	0	0.324476038993414	0.586287283770009	0.969095844059216	0.954363250231841	2.27444221859824e-05	2.48403153788995e-05	0.915625338851474	1
ARHGAP45	HBB	HBB;HBD	2.48292354823593e-05	0.974185097172637	NA	NA	0	0.297647675045241	0.518075947588795	0.974185097172637	0.92754785810391	2.35143664104863e-05	2.48292354823593e-05	0.947043513570636	1
ARHGAP45	FAHD2A	FAHD2A	2.48186576217601e-05	0.942679034570776	NA	26214.18082	0	0.263614360217404	0.458757709990579	0.942679034570776	0.820587988550775	2.48186576217601e-05	2.39593380950601e-05	1	0.965376067481322
ARHGAP45	UBE3A	UBE3A	2.48139231261409e-05	0.978299612145714	NA	27986.09442	0	0.503253513788957	0.523378760500685	0.886460113635346	0.978299612145714	2.02743775441086e-05	2.48139231261409e-05	0.817056514644797	1
ARHGAP45	ALOXE3	ALOXE3	2.47990837026824e-05	0.574864647170695	NA	NA	0	0.130224173909751	0.192126352505553	0.501011490476698	0.574864647170695	1.94886833191657e-05	2.47990837026824e-05	0.785863040458133	1
ARHGAP45	SEC23A	SEC23A;SEC23B	2.47722212941038e-05	0.979972170328664	NA	30567.80779	0	0.605686969242301	0.482018143003118	0.979972170328664	0.956030112192301	2.28966476653481e-05	2.47722212941038e-05	0.92428722452911	1
ARHGAP45	EPHX2	EPHX2	2.47493212900407e-05	0.342513283169616	NA	118817.8244	0	0.0233511875214554	0.0103981590079514	0.342513283169616	0.293504818457747	2.47493212900407e-05	2.35199465857176e-05	1	0.950326932608947
ARHGAP45	EML2	EML2	2.45853038299766e-05	0.956623570246069	NA	15595.92288	0	0.55266232768012	0.276501117641846	0.956623570246069	0.736567518322202	2.45853038299766e-05	2.0993376105514e-05	1	0.853899396594685
ARHGAP45	RARS	RARS	2.44237288132344e-05	0.47284063838607	NA	331919.2393	0	0.0720182291650536	0.0178143587424339	0.47284063838607	0.30389702222249	2.44237288132344e-05	1.74083992972027e-05	1	0.712765828278019
ARHGAP45	MOB1A	MOB1A;MOB1B	2.43564111981397e-05	0.732456733139142	NA	305598.0716	0	0.237260410306462	0.318074072243305	0.712231415300279	0.732456733139142	2.13558679470061e-05	2.43564111981397e-05	0.876806840436215	1
ARHGAP45	DYNC1I2	DYNC1I2	2.4247876883025e-05	0.302124090423694	NA	30359.60331	0	0.00328168544930634	0.0144002512225887	0.230136618486338	0.302124090423694	1.66547788014928e-05	2.4247876883025e-05	0.686855137125516	1
ARHGAP45	TSSC1	TSSC1	2.42430404271884e-05	0.866721825663431	NA	47281.61371	0	0.25123176227915	0.292131200337257	0.866721825663431	0.855022828170458	2.21591903366731e-05	2.42430404271884e-05	0.914043368579369	1
ARHGAP45	NUP50	NUP50	2.41903440891244e-05	0.495188330425534	NA	210410.0084	0	0.440493767254734	0.377881258775718	0.495188330425534	0.439902780566589	2.41903440891244e-05	2.38321691275054e-05	1	0.98519347387952
ARHGAP45	SH3GLB2	SH3GLB2	2.4142775289505e-05	0.503539715431472	NA	61152.8019199999	0	0.110900255418491	0.102879545282663	0.503539715431472	0.460725926840197	2.3792662772349e-05	2.4142775289505e-05	0.985498248939583	1
ARHGAP45	EIF4E	EIF4E	2.41181570849318e-05	0.984622973489412	NA	181691.2513	0	0.583465861793485	0.534220587732448	0.934887500588113	0.984622973489412	2.0648964961875e-05	2.41181570849318e-05	0.85615849043357	1
ARHGAP45	TMED2	TMED2	2.40341262243739e-05	0.872874148517298	NA	107867.3406	0	0.235744659097693	0.587511100425792	0.858456165583905	0.872874148517298	2.13137373508537e-05	2.40341262243739e-05	0.886811409404958	1
ARHGAP45	ARHGAP1	ARHGAP1	2.38646736422394e-05	0.432429527623831	NA	94977.85907	0	0.0169070960497932	0.0435471333871755	0.39474105685571	0.432429527623831	1.96434260882658e-05	2.38646736422394e-05	0.823117314853946	1
ARHGAP45	SCRN2	SCRN2	2.37737933732748e-05	0.784451118841257	NA	4239.972319	0	0.450738557840853	0.338850000815953	0.784451118841257	0.739758021335631	2.27320952304904e-05	2.37737933732748e-05	0.956182922664945	1
ARHGAP45	ACADS	ACADS	2.36061336249829e-05	0.952403293328152	NA	12710.78026	0	0.417221018080371	0.283184816693185	0.882648432105187	0.952403293328152	1.97267938432356e-05	2.36061336249829e-05	0.835663906534795	1
ARHGAP45	GFM1	GFM1	2.35410476175471e-05	0.841059583349753	NA	14585.49303	0	0.270543908988664	0.421708856450498	0.810252774617721	0.841059583349753	2.04495769602538e-05	2.35410476175471e-05	0.86867743918971	1
ARHGAP45	EVL	EVL	2.35342383923089e-05	0.64511719538311	NA	270684.5141	0	0.165709344639794	0.210589621789766	0.64511719538311	0.618319161405983	2.21406741479225e-05	2.35342383923089e-05	0.940785666348914	1
ARHGAP45	CDK5	CDK5	2.35146576555539e-05	0.770240607345452	NA	85299.26458	0	0.3247829242799	0.264303593983679	0.746983599972025	0.770240607345452	2.05630767021218e-05	2.35146576555539e-05	0.87447910164514	1
ARHGAP45	PPIL3	PPIL3	2.33842248699821e-05	0.701170489727918	NA	51503.64655	0	0.205357469557282	0.240399662193696	0.701170489727918	0.681170714089526	2.17047815709825e-05	2.33842248699821e-05	0.928180501669933	1
ARHGAP45	CTSB	CTSB	2.33511759219144e-05	0.751119063468636	NA	11176.39399	0	0.406130049684105	0.343783860249026	0.751119063468636	0.710794443484424	2.22504242109654e-05	2.33511759219144e-05	0.952860973056352	1
ARHGAP45	FTH1	FTH1	2.30601742790718e-05	0.654175041758908	NA	56761.72317	0	0.23080682049135	0.266862658431401	0.654175041758908	0.487748980582497	2.30601742790718e-05	1.90677832081702e-05	1	0.826870732953444
ARHGAP45	MEMO1	MEMO1	2.29957546513753e-05	0.613594254862719	NA	8399.621537	0	0.152280066967003	0.173542513310039	0.613594254862719	0.597576810942304	2.12911928618468e-05	2.29957546513753e-05	0.925874935814445	1
ARHGAP45	ASS1	ASS1	2.2577697785891e-05	0.0998387850705357	NA	61129.34475	0	0.0141767524006315	0.0124215349096318	0.0998387850705357	0.0968948129237646	2.09769910838278e-05	2.2577697785891e-05	0.929102306300536	1
ARHGAP45	PDE12	PDE12	2.19419958671273e-05	0.978110964848007	NA	39066.50877	0	0.596152756042804	0.536710474769638	0.978110964848007	0.8903364435402	2.17357627572819e-05	2.19419958671273e-05	0.990600986751876	1
ARHGAP45	2001-09-01	2001-09-01	2.15575396830021e-05	0.237046978714602	NA	272849.1523	0	0.0100015089856426	0.0114515763726591	0.237046978714602	0.215717659720714	2.13605631250405e-05	2.15575396830021e-05	0.990862753317027	1
ARHGAP45	PDCD6	PDCD6	2.10542907606852e-05	0.660524499391302	NA	246294.6205	0	0.20189399387039	0.148701467606092	0.660524499391302	0.564486507855143	2.10542907606852e-05	1.99544826496598e-05	1	0.947763231565172
ARHGAP45	NRD1	NRD1	2.06303407345252e-05	0.487380523377862	NA	52250.35351	0	0.0595265941735707	0.067604780574619	0.487380523377862	0.472889341524628	1.91725475954472e-05	2.06303407345252e-05	0.929337418230889	1
ARHGAP45	MTHFD1L	MTHFD1L	2.05671766796389e-05	0.742687888594251	NA	63737.49623	0	0.37051624534217	0.233448976046373	0.742687888594251	0.666409762415463	2.05671766796389e-05	2.0466562614379e-05	1	0.995108027376476

## Sheet: ARHGAP45
bait	names	Protein.IDs	max_stoichio	max_fold_change	min_p_val	Copy_Number	is_interactor	p_val_0	p_val_2	fold_change_0	fold_change_2	stoichio_0	stoichio_2	norm_stoichio_0	norm_stoichio_2
ARHGAP45	ARHGAP45	ARHGAP45	1	4862.73678940612	1.3245821021653e-07	26363.85814	1	3.6842763382179e-07	1.3245821021653e-07	4862.73678940612	4384.75711905617	1	1	1	1
ARHGAP45	ACTN4	ACTN4	0.00485811041247388	2.16949838604058	0.00266112918749127	304489.9165	1	0.00266112918749127	0.340233971614146	2.16949838604058	0.537528863124528	0.00485811041247388	0.0013348887084767	1	0.274775292271906
ARHGAP45	YWHAQ	YWHAQ	0.00385662187217637	2.69328430122015	0.00439477328695302	2323701.406	1	0.00439477328695302	0.0078995925120706	2.66538494459935	2.69328430122015	0.00344151431053143	0.00385662187217637	0.892364982774241	1
ARHGAP45	RHOA	RHOA	0.00344613237879226	46.7886672878118	3.41133586452683e-05	737008.9381	1	3.41133586452683e-05	5.54858515248032e-05	46.7886672878118	34.1230603754612	0.00344613237879226	0.00278724070986311	1	0.808802565744712
ARHGAP45	NUFIP2	NUFIP2	0.00275404600459503	3.98705850507986	0.00626246569066709	24934.26466	1	0.00626246569066709	0.0235281489487886	2.95339105064251	3.98705850507986	0.00183951916089013	0.00275404600459503	0.6679333452749	1
ARHGAP45	PABPC1	PABPC1;PABPC3	0.00266517603005335	3.18382071875293	0.00614362496037249	1633234.647	1	0.00902797904540505	0.00614362496037249	2.29849313465439	3.18382071875293	0.00173494329234267	0.00266517603005335	0.65096761819066	1
ARHGAP45	DBN1	DBN1	0.00229082368360306	3.86539839422139	6.00837618400383e-06	584451.4588	1	6.00837618400383e-06	0.145219139691289	3.86539839422139	0.476897541569776	0.00229082368360306	0.000313442373233577	1	0.136825184529518
ARHGAP45	TNKS	TNKS	0.00182437539866539	74.7086745342894	0.0016009686898005	NA	1	0.00258908730647545	0.0016009686898005	67.9654996970841	74.7086745342894	0.00149656805032741	0.00182437539866539	0.820318039490237	1
ARHGAP45	GMIP	GMIP	0.00177481385548676	71.5766688571448	3.83531372278106e-07	3547.615567	1	3.83531372278106e-07	0.000344340020448242	58.0124081128721	71.5766688571448	0.00129708070978646	0.00177481385548676	0.730826337520744	1
ARHGAP45	RAB1B	RAB1B	0.0016287340232685	2.197811347135	0.000667419480821185	73011.68772	1	0.0429525484534341	0.000667419480821185	1.93026849074306	2.197811347135	0.00128985905833245	0.0016287340232685	0.791939653685135	1
ARHGAP45	RAB7A	RAB7A	0.00154934516029913	4.16526215565721	0.000235746432986535	746101.1693	1	0.0040499944034754	0.000235746432986535	4.16526215565721	3.51913807533647	0.00154934516029913	0.00145170163897353	1	0.93697755424185
ARHGAP45	RAB11B	RAB11B;RAB11A	0.00144175593230839	3.01429730319559	0.000109531734368959	810847.3728	1	0.000128399442965247	0.000109531734368959	2.99042289971604	3.01429730319559	0.00128974261854033	0.00144175593230839	0.894563767443858	1
ARHGAP45	TFRC	TFRC	0.00139884395447161	3.78495377124835	0.00251416891860198	398278.8454	1	0.00251416891860198	0.00412074222953773	3.43797636919707	3.78495377124835	0.00114571436212788	0.00139884395447161	0.819043724259192	1
ARHGAP45	IGF2R	IGF2R	0.000960828154694836	6.37303146602905	0.00256750643524971	97359.19316	1	0.00430812612380801	0.00256750643524971	5.37282122730421	6.37303146602905	0.000730410196413738	0.000960828154694836	0.760188169804121	1
ARHGAP45	GRB2	GRB2	0.000873089191076816	3.65181610596414	0.0077531041052606	291196.3415	1	0.0349939515628211	0.0077531041052606	3.65181610596414	2.94742835785447	0.000873089191076816	0.000781498574885201	1	0.895095922469671
ARHGAP45	PTPRC	PTPRC	0.000830261324212447	2.88115187815101	0.00450537648420842	204435.8874	1	0.00450537648420842	0.00506863289151208	2.39272647815504	2.88115187815101	0.000621736680482592	0.000830261324212447	0.748844565381083	1
ARHGAP45	RAB5C	RAB5C	0.000654304854926955	2.68167023125611	0.00143135509990896	438466.1538	1	0.00143135509990896	0.00243413550502861	2.4462311668992	2.68167023125611	0.000538191762343213	0.000654304854926955	0.822539766120634	1
ARHGAP45	ATP5C1	ATP5C1	0.000624441947203239	2.34437037080419	0.00143585532303722	540129.0737	1	0.00143585532303722	0.0459431728339441	2.3295845016901	2.34437037080419	0.000559511597468038	0.000624441947203239	0.896018597043308	1
ARHGAP45	MYO1G	MYO1G	0.000577727316467731	8.18819825574927	0.00173561641548519	229852.5269	1	0.00173561641548519	0.0411296139628448	8.18819825574927	4.18311103552848	0.000577727316467731	0.000327317455603344	1	0.566560462476636
ARHGAP45	LRRC59	LRRC59	0.000575635119392494	2.23264750709606	0.00365859948414456	536750.6501	1	0.00365859948414456	0.0989040108842836	2.09046186754322	2.23264750709606	0.000485997628254792	0.000575635119392494	0.844280711655845	1
ARHGAP45	PHB	PHB	0.000560906958222128	2.10332362341218	0.00734387006475804	1265601.244	1	0.00734387006475804	0.214890123640361	2.10332362341218	1.58038453993855	0.000560906958222128	0.000467393556961717	1	0.83328179497574
ARHGAP45	CORO1C	CORO1C	0.000500831249826555	22.3548326593389	0.000167920272906536	171778.0285	1	0.0128054134259729	0.000167920272906536	22.3548326593389	6.2899052192401	0.000500831249826555	0.00015627853020698	1	0.312038296853684
ARHGAP45	RAB10	RAB10	0.000463004402705738	3.08932837973383	0.00798113223019274	887444.1072	1	0.00798113223019274	0.0132107162046007	3.08932837973383	2.74045919479516	0.000463004402705738	0.000455490797733929	1	0.983772065820757
ARHGAP45	CD3E	CD3E	0.000445692933125026	11.1884847865604	4.91112138961065e-05	276256.9832	1	4.91112138961065e-05	0.00841450670030324	11.1884847865604	7.62967350388529	0.000445692933125026	0.000337058781732158	1	0.756257855310454
ARHGAP45	HACD3	HACD3	0.00039254413236186	14.5208849300194	5.66892635608365e-05	52464.03918	1	5.66892635608365e-05	0.000210717986743915	14.5208849300194	11.8571783769103	0.00039254413236186	0.000355477387934105	1	0.905573051863667
ARHGAP45	RAB2A	RAB2A	0.000370108386363777	3.42435818446106	0.00483280451374783	285283.3966	1	0.00483280451374783	0.0183675125428608	3.42435818446106	2.51461587741062	0.000370108386363777	0.000301409276848198	1	0.814381105517412
ARHGAP45	RPS27	RPS27;RPS27L	0.000349781761067466	2.51748623146632	0.0099699778765501	2996692.303	1	0.0099699778765501	0.0390081171356718	2.51748623146632	2.30721990762778	0.000344143881654412	0.000349781761067466	0.98388172271805	1
ARHGAP45	TMED10	TMED10	0.000339867868715236	7.45187755835287	0.000800856728020111	139347.1361	1	0.000800856728020111	0.00135005482268259	7.45187755835287	7.10347758355489	0.000321491565453405	0.000339867868715236	0.945931036872369	1
ARHGAP45	TOR1AIP1	TOR1AIP1	0.000327120379755104	5.3618351645844	0.000815282149787408	98322.52744	1	0.000815282149787408	0.0323479444464159	5.3618351645844	4.43842904824059	0.000327120379755104	0.000300302291137608	1	0.918017677047291
ARHGAP45	RPS28	RPS28	0.000323188224346949	6.48205383826537	0.00753403030734386	1170598.001	1	0.146340535787845	0.00753403030734386	3.19410076105385	6.48205383826537	0.0001436006104476	0.000323188224346949	0.444325008244861	1
ARHGAP45	VAPA	VAPA	0.000301171391008168	2.67000210892888	0.00544023949388551	502951.7956	1	0.00544023949388551	0.0066922964601089	2.36349511621107	2.67000210892888	0.000240392879087192	0.000301171391008168	0.798192943501305	1
ARHGAP45	SEC22B	SEC22B	0.000286386374949355	5.57043838819205	0.0013005789366955	250870.2942	1	0.0013005789366955	0.00348439931434222	5.57043838819205	4.08831815162027	0.000286386374949355	0.000233100327156278	1	0.813936512159491
ARHGAP45	NSF	NSF	0.00025771455420548	6.2025363879176	0.000318097095308447	84575.72303	1	0.000318097095308447	0.00145044182370496	5.78813608498633	6.2025363879176	0.000216856846146944	0.00025771455420548	0.841461386670621	1
ARHGAP45	LMAN2	LMAN2	0.000256500706417244	4.63732070388197	0.00519740984588384	154911.5535	1	0.00519740984588384	0.00691248640655739	4.63732070388197	4.54238051451413	0.000236122277778185	0.000256500706417244	0.920552153934775	1
ARHGAP45	ATP5F1	ATP5F1	0.000243621387905344	2.13768429990404	0.00308750387731647	718250.8132	1	0.00308750387731647	0.105336042163043	2.13768429990404	1.65221245534391	0.000243621387905344	0.000208820416686684	1	0.857151412206136
ARHGAP45	G3BP2	G3BP2	0.000236467370889876	3.364744017878	0.00230153708009941	199212.6653	1	0.00230153708009941	0.0306674739129428	3.13233263323462	3.364744017878	0.000198496040175596	0.000236467370889876	0.839422536092883	1
ARHGAP45	DNAJA2	DNAJA2	0.000216659616214276	3.48351625476572	0.00248444622183038	230838.8848	1	0.0404315457547126	0.00248444622183038	2.74249958157897	3.48351625476572	0.000153805362394406	0.000216659616214276	0.70989400369976	1
ARHGAP45	EPDR1	EPDR1	0.00016651506551102	5.29833081060657	0.000151678042762226	NA	1	0.000151678042762226	0.000207240305132349	5.16471909485201	5.29833081060657	0.000146361194949067	0.00016651506551102	0.878966683884714	1
ARHGAP45	RCN2	RCN2	0.000146842743271217	3.28340741666197	0.000539543491968711	51670.9629	1	0.000539543491968711	0.106210683120731	3.28340741666197	1.85352185405805	0.000146842743271217	9.19307167540111e-05	1	0.626048756009793
ARHGAP45	AGK	AGK	0.000143402160136311	4.95682520778886	0.00165639202092877	114248.9879	1	0.00165639202092877	0.00254326209459567	4.95682520778886	4.59771690765317	0.000139406123243221	0.000143402160136311	0.972134053703992	1
ARHGAP45	G3BP1	G3BP1	0.000135174791693784	2.50442973537816	0.00214143410463156	660531.42	1	0.274091245013286	0.00214143410463156	1.64992700473737	2.50442973537816	8.03001520121397e-05	0.000135174791693784	0.594046796787721	1
ARHGAP45	RHOC	RHOC	0.000116035826974448	4.4358992413064	5.92383514572137e-05	42371.40988	1	0.270629707248295	5.92383514572137e-05	2.54181460917772	4.4358992413064	5.99541264566901e-05	0.000116035826974448	0.51668633748689	1
ARHGAP45	ATP1B3	ATP1B3	0.000100731436701005	3.40303961978717	0.000885847201349099	52704.60558	1	0.0213267048841998	0.000885847201349099	3.40303961978717	2.65606519416454	0.000100731436701005	8.71910633858128e-05	1	0.865579467953158
ARHGAP45	RAB35	RAB35	8.84419260253846e-05	3.95571296770695	0.00124277681121042	48268.36878	1	0.00124277681121042	0.0172139302206383	3.32503391861917	3.95571296770695	6.7033867996866e-05	8.84419260253846e-05	0.757942200146409	1
ARHGAP45	UCK2	UCK2	8.5406172072956e-05	2.75455210154104	0.00162834802991228	172049.0593	1	0.00190438996185259	0.00162834802991228	2.68796680295527	2.75455210154104	7.5149647143039e-05	8.5406172072956e-05	0.879908855753943	1
ARHGAP45	GNAQ	GNAQ;GNA11	8.001094018215e-05	2.73257295430341	0.000832010138773429	108023.7604	1	0.000832010138773429	0.0379370696439992	2.61893604482342	2.73257295430341	6.91460347770555e-05	8.001094018215e-05	0.864207252403736	1
ARHGAP45	RAB21	RAB21	7.83867988986715e-05	2.53583113985208	0.000292835017165433	69173.42485	1	0.000292835017165433	0.000919137886830303	2.53583113985208	2.15420991819634	7.83867988986715e-05	7.38492077624648e-05	1	0.942112814913231
ARHGAP45	EMD	EMD	4.55938749757062e-05	2.24429085168845	0.00909719172429893	157701.2973	1	0.00909719172429893	0.214859003600672	2.24429085168845	1.91721268492561	4.55938749757062e-05	4.31949404293096e-05	1	0.947384718941418
