# Supplementary material for: ARHGAP45 controls naïve T‐ and B‐cell entry into lymph nodes and T‐cell progenitor thymus seeding
Source: EMBO Rep. 2021 Mar 15;22(4):e52196. doi: 10.15252/embr.202052196 (PMC8024898; doi:10.15252/embr.202052196)
Supplement: Supplementary file 3 — Dataset EV2 [file EMBR-22-e52196-s004.xlsx]

## Sheet: Jurkat_proteome
Dataset EV2. Proteome of Jurkat cells. The proteins identified in Jurkat cells are listed along with their cellular abundance (number of copies per cell).
Gene.names	Uniprot	Copy number
AAAS	Q9NRG9	47557.30672
AAK1	Q2M2I8	6251.478994
AAMDC	Q9H7C9	3902.95344
AAMP	Q13685	39014.37115
AAR2	Q9Y312	10000.55237
AARS	P49588	329778.9485
AARS2	Q5JTZ9	16652.35799
AARSD1	Q9BTE6	91748.29453
AASDHPPT	Q9NRN7	139219.6611
AASS	Q9UDR5	1973.334391
AATF	Q9NY61	17169.75585
ABCB10	Q9NRK6	7026.457898
ABCC1	P33527	2403.96158
ABCD3	P28288	61533.91419
ABCE1	P61221	654111.6624
ABCF1	Q8NE71	48036.29681
ABCF2	Q9UG63	31603.83551
ABCF3	Q9NUQ8	11128.65811
ABHD10	Q9NUJ1	95201.46863
ABHD11	Q8NFV4	4731.1832
ABHD14B	Q96IU4	84386.21507
ABHD16A	O95870	4850.433487
ABI1	Q8IZP0	44302.41953
ABL1	P00519	2217.602624
ABRACL	Q9P1F3	902854.9535
ACAA1	P09110	53797.9773
ACAA2	P42765	27320.01661
ACACA	Q13085	36741.56313
ACAD8	Q9UKU7	7235.401195
ACAD9	Q9H845	69859.74314
ACADM	P11310	174253.4345
ACADS	P16219	12710.78026
ACADSB	P45954	4963.478743
ACADVL	P49748	202500.6875
ACAP1	Q15027	122776.7104
ACAP2	Q15057	2923.985621
ACAT1	P24752	316086.7608
ACAT2	Q9BWD1	1768907.154
ACBD3	Q9H3P7	43434.69459
ACIN1	Q9UKV3	115823.9459
ACLY	P53396	1432863.342
ACO1	P21399	51375.97544
ACO2	Q99798	207674.1261
ACOT13	Q9NPJ3	114847.1409
ACOT7	O00154	759397.3974
ACOX1	Q15067	48473.55713
ACP1	P24666	584868.3326
ACSF2	Q96CM8	8893.62796
ACSF3	Q4G176	153396.5828
ACSL3	O95573	37766.93944
ACSL4	O60488	96745.42323
ACSS1	Q9NUB1	47137.19031
ACSS2	Q9NR19	3888.572135
ACTA1	P68133	4968043.153
ACTB	P60709	76202477.64
ACTBL2	Q562R1	4109465.713
ACTG1	P63261	388167.5272
ACTL6A	O96019	233781.5222
ACTN1	P12814	502146.9586
ACTN4	O43707	304489.9165
ACTR10	Q9NZ32	23052.94427
ACTR1A	P61163	507151.1526
ACTR1B	P42025	13852.42969
ACTR2	P61160	262533.8654
ACTR3	P61158	559829.763
ACTR5	Q9H9F9	6059.142611
ACYP1	P07311	139130.4749
ADA	P00813	5674211.937
ADAM10	O14672	27830.39963
ADAR	P55265	151657.5746
ADD1	P35611	41066.24767
ADD3	Q9UEY8	NA
ADH5	P11766	618412.8742
ADI1	Q9BV57	60147.32453
ADK	P55263	11693.79923
ADNP	Q9H2P0	25513.57337
ADPRHL2	Q9NX46	8295.860293
ADRBK1	P25098	52732.29083
ADRBK2	P35626	8799.131566
ADRM1	Q16186	62852.70301
ADSL	P30566	363440.7082
ADSS	P30520	147182.6976
AEBP2	Q6ZN18	1835.236734
AFG3L2	Q9Y4W6	18940.64753
AGFG1	P52594	26815.48494
AGK	Q53H12	114248.9879
AGL	P35573	26880.10105
AGO2	Q9UKV8	11363.20643
AGPAT1	Q99943	NA
AGPS	O00116	78830.13064
AHCTF1	Q8WYP5	1097.176019
AHCY	P23526	1052920.703
AHCYL1	O43865	35942.7369
AHSA1	O95433	509305.8258
AIDA	Q96BJ3	3967.443574
AIFM1	O95831	206081.4324
AIM1	Q9Y4K1	9027.738193
AIMP1	Q12904	304959.6814
AIMP2	Q13155	306945.355
AIP	O00170	292917.503
AK2	P54819	270422.9774
AK3	Q9UIJ7	28448.52852
AK4	P27144	10091.17707
AK6	Q9Y3D8	9289.975372
AKAP1	Q92667	2932.864639
AKAP17A	Q02040	3825.945873
AKAP2	Q9Y2D5	32169.68787
AKAP8	O43823	2213.040426
AKAP8L	Q9ULX6	15511.26834
AKR1A1	P14550	312131.022
AKR1B1	P15121	754643.2646
AKR7A2	O43488	170233.0255
AKT1	P31749	8618.324861
ALAD	P13716	5402.243411
ALDH16A1	Q8IZ83	40323.43308
ALDH18A1	P54886	249345.533
ALDH4A1	P30038	1455.369943
ALDH5A1	P51649	63959.6093
ALDH6A1	Q02252	2909.460161
ALDH9A1	P49189	162756.9952
ALDOA	P04075	7812774.135
ALDOC	P09972	562869.3005
ALG1	Q9BT22	1871.492597
ALG3	Q92685	4609.358318
ALG5	Q9Y673	15052.00113
ALKBH2	Q6NS38	5450.81867
ALKBH5	Q6P6C2	15392.02626
ALX4	Q9H161	8868.853627
ALYREF	Q86V81	1610214.579
AMFR	Q9UKV5	2612.300062
AMPD2	Q01433	8818.620577
ANAPC1	Q9H1A4	3915.779545
ANAPC5	Q9UJX4	4956.988177
ANAPC7	Q9UJX3	24396.03721
ANKFY1	Q9P2R3	14341.85205
ANKHD1	Q8IWZ3	10834.66593
ANKLE2	Q86XL3	6264.623179
ANKMY2	Q8IV38	5785.563928
ANKRD17	O75179	651.7082751
ANKRD28	O15084	7182.187238
ANO6	Q4KMQ2	5167.763142
ANP32A	P39687	1540378.669
ANP32B	Q92688	1243338.331
ANP32E	Q9BTT0	659329.634
ANXA1	P04083	459593.4816
ANXA11	P50995	222050.4001
ANXA2	P07355	246538.1022
ANXA4	P09525	8508.348406
ANXA5	P08758	138166.7952
ANXA6	P08133	1880463.385
ANXA7	P20073	59276.72394
AP1B1	Q10567	33863.18925
AP1G1	O43747	42114.74368
AP1M1	Q9BXS5	117403.9086
AP1S1	P61966	NA
AP2A1	O95782	84376.92149
AP2A2	O94973	25646.98687
AP2B1	P63010	198596.2396
AP2M1	Q96CW1	91886.25073
AP3B1	O00203	7466.61424
AP3D1	O14617	29995.71196
AP3M1	Q9Y2T2	14421.31255
AP3S1	Q92572	14362.48186
APBB1IP	Q7Z5R6	73314.23173
APEH	P13798	168222.6514
APEX1	P27695	1481726.265
API5	Q9BZZ5	178967.0442
APIP	Q96GX9	44451.86835
APMAP	Q9HDC9	83100.99366
APOA1BP	Q8NCW5	124637.8559
APOO	Q9BUR5	31309.9717
APPL1	Q9UKG1	25151.15892
APRT	P07741	1071987.692
AQR	O60306	74804.74057
ARAP1	Q96P48	1282.667779
ARCN1	P48444	216144.4781
ARF1	P84077	1936917.954
ARF3	P61204	6593.635684
ARF4	P18085	130873.2902
ARF5	P84085	161550.9884
ARF6	P62330	48661.83327
ARFGAP1	Q8N6T3	19316.64833
ARFGAP2	Q8N6H7	30127.55287
ARFGAP3	Q9NP61	9009.62613
ARFGEF1	Q9Y6D6	4889.003842
ARFIP1	P53367	4249.677991
ARFIP2	P53365	12677.05084
ARFRP1	Q13795	3951.413595
ARHGAP1	Q07960	94977.85907
ARHGAP15	Q53QZ3	42476.55444
ARHGAP17	Q68EM7	16394.03888
ARHGAP19	Q14CB8	3283.554589
ARHGAP30	Q7Z6I6	5710.50708
ARHGAP31	Q2M1Z3	1115.253141
ARHGAP4	P98171	11332.14665
ARHGAP45	Q92619	26363.85814
ARHGDIA	P52565	1822527.795
ARHGDIB	P52566	5374948.174
ARHGEF1	Q92888	81286.81169
ARHGEF2	Q92974	153724.2374
ARHGEF6	Q15052	63874.0823
ARHGEF7	Q14155	16354.63943
ARID1A	O14497	25853.8934
ARID2	Q68CP9	7875.56988
ARID4B	Q4LE39	2311.069021
ARIH1	Q9Y4X5	6659.889883
ARIH2	O95376	9924.287768
ARL1	P40616	36707.30865
ARL2	P36404	44073.68199
ARL2BP	Q9Y2Y0	45868.64393
ARL6IP1	Q15041	69523.543
ARL6IP4	Q66PJ3	5589.184577
ARL6IP5	O75915	93814.50675
ARL8A	Q96BM9	108900.0885
ARL8B	Q9NVJ2	42667.87883
ARMC1	Q9NVT9	60254.2518
ARMC6	Q6NXE6	37261.67158
ARMC8	Q8IUR7	8827.973082
ARMT1	Q9H993	26895.47476
ARPC1A	Q92747	63394.81316
ARPC1B	O15143	447502.8865
ARPC2	O15144	446992.0973
ARPC3	O15145	383789.6552
ARPC4	P59998	790775.3426
ARPC5	O15511	363846.0954
ARPC5L	Q9BPX5	76680.69756
ARRB1	P49407	9077.468203
ARRB2	P32121	83041.79344
ASCC3	Q8N3C0	984.0521744
ASF1A	Q9Y294	161622.7158
ASF1B	Q9NVP2	76462.44809
ASH2L	Q9UBL3	11968.4228
ASMTL	O95671	13114.69466
ASNA1	O43681	127538.3853
ASNS	P08243	46887.90928
ASPH	Q12797	4917.097908
ASPSCR1	Q9BZE9	6300.523502
ASRGL1	Q7L266	32491.9566
ASS1	P00966	61129.34475
ASUN	Q9NVM9	11612.36114
ATAD1	Q8NBU5	5597.484422
ATAD2	Q6PL18	37938.07915
ATAD2B	Q9ULI0	1812.210424
ATAD3A	Q9NVI7	128537.554
ATAD3B	Q5T9A4	5455.272695
ATF7	P17544	3429.379058
ATG3	Q9NT62	44118.5473
ATG4B	Q9Y4P1	57888.52891
ATG5	Q9H1Y0	4943.108352
ATG7	O95352	6381.611239
ATIC	P31939	1475842.43
ATL3	Q6DD88	172766.6507
ATP10D	Q9P241	14855.40664
ATP13A1	Q9HD20	7160.217017
ATP1A1	P05023	141141.9416
ATP1B3	P54709	52704.60558
ATP2A2	P16615	126024.4787
ATP2A3	Q93084	13470.47129
ATP2B4	P23634	36533.42877
ATP5A1	P25705	2630147.44
ATP5B	P06576	2922293.959
ATP5C1	P36542	540129.0737
ATP5D	P30049	259487.1932
ATP5F1	P24539	718250.8132
ATP5G1	P05496	43257.06452
ATP5H	O75947	729058.232
ATP5I	P56385	309417.7446
ATP5J2	P56134	286380.7883
ATP5L	O75964	970620.8979
ATP5O	P48047	1096374.726
ATP6AP1	Q15904	7393.024738
ATP6AP2	O75787	6601.390496
ATP6V0A2	Q9Y487	2954.427341
ATP6V0D1	P61421	11071.77948
ATP6V1A	P38606	182824.8741
ATP6V1B2	P21281	191968.5352
ATP6V1C1	P21283	27346.82531
ATP6V1D	Q9Y5K8	49283.59065
ATP6V1E1	P36543	30415.63336
ATP6V1F	Q16864	48216.34181
ATP6V1G1	O75348	148124.4985
ATP6V1H	Q9UI12	44847.19667
ATPAF1	Q5TC12	13330.16368
ATRX	P46100	2778.979149
ATXN10	Q9UBB4	289839.0423
ATXN2	Q99700	2211.609581
ATXN2L	Q8WWM7	139688.0814
AURKB	Q96GD4	28550.6387
AVEN	Q9NQS1	5585.602308
B2M	P61769	444608.3685
B3GAT3	O94766	4414.32857
BABAM1	Q9NWV8	5667.481836
BAG2	O95816	33557.93898
BAG5	Q9UL15	19624.00388
BAG6	P46379	98433.43376
BANF1	O75531	842389.2278
BAP1	Q92560	2137.433328
BAZ1A	Q9NRL2	22954.91409
BAZ1B	Q9UIG0	48819.29794
BCAP31	P51572	97601.77719
BCAS2	O75934	78063.1945
BCAT1	P54687	204768.7971
BCAT2	O15382	66638.53157
BCCIP	Q9P287	133017.261
BCKDHA	P12694	6973.18681
BCL11B	Q9C0K0	43283.04289
BCL2	P10415	10148.99972
BCL2L13	Q9BXK5	7560.257139
BCLAF1	Q9NYF8	87746.35115
BCR	P11274	2616.338061
BDH1	Q02338	15423.84403
BDH2	Q9BUT1	58782.02234
BICD2	Q8TD16	3858.412377
BID	P55957	242156.3514
BIN2	Q9UBW5	6283.790796
BIRC5	O15392	9173.468946
BLM	P54132	3184.486844
BLMH	Q13867	153177.0933
BLVRA	P53004	138678.6372
BLVRB	P30043	34961.10491
BMP2K	Q9NSY1	1030.596961
BMS1	Q14692	22648.1264
BOD1L1	Q8NFC6	9550.014455
BOLA2	Q9H3K6	1431714.475
BOP1	Q14137	121449.9829
BPNT1	O95861	166947.4097
BPTF	Q12830	3369.873166
BRAT1	Q6PJG6	38349.09142
BRCC3	P46736	26502.44885
BRD2	P25440	16116.7666
BRD4	O60885	4090.318634
BRD8	Q9H0E9	3221.785617
BRE	Q9NXR7	31385.79241
BRI3BP	Q8WY22	57639.6709
BRIX1	Q8TDN6	321665.8742
BROX	Q5VW32	13348.47149
BSG	P35613	117745.7727
BTAF1	O14981	2855.083846
BTF3	P20290	588237.4586
BTF3L4	Q96K17	62815.59213
BUB1B	O60566	8297.743492
BUB3	O43684	576190.2718
BUD31	P41223	52345.77693
BYSL	Q13895	141927.6362
BZW1	Q7L1Q6	243131.9261
BZW2	Q9Y6E2	114221.6638
C11orf54	Q9H0W9	24370.57552
C11orf73	Q53FT3	48469.97879
C12orf10	Q9HB07	83870.42456
C12orf43	Q96C57	7632.155421
C12orf57	Q99622	35627.58396
C14orf1	Q9UKR5	50958.63816
C14orf166	Q9Y224	507446.5293
C16orf58	Q96GQ5	7880.434674
C16orf62	Q7Z3J2	3924.991147
C17orf75	Q9HAS0	6320.057485
C17orf85	Q53F19	7194.007577
C18orf25	Q96B23	2656.198509
C19orf43	Q9BQ61	202012.6974
C1orf109	Q9NX04	7894.688292
C1orf123	Q9NWV4	166330.5778
C1orf174	Q8IYL3	11506.15853
C1QBP	Q07021	667036.3306
C20orf27	Q9GZN8	8960.175168
C21orf59	P57076	8509.85808
C2orf43	Q9H6V9	13302.51761
C3orf38	Q5JPI3	4104.758002
C4orf27	Q9NWY4	74065.38318
C5orf22	Q49AR2	11998.62279
C5orf51	A6NDU8	15953.69136
C7orf50	Q9BRJ6	112023.1262
C8orf33	Q9H7E9	30657.70549
C8orf82	Q6P1X6	4637.366359
C9orf114	Q5T280	35023.37176
C9orf40	Q8IXQ3	5623.559733
C9orf64	Q5T6V5	6622.453545
C9orf78	Q9NZ63	30832.0743
CA8	P35219	12871.4828
CAB39	Q9Y376	55874.2663
CACNA1D	Q01668	2872.822991
CACTIN	Q8WUQ7	1698.593844
CACYBP	Q9HB71	2818557.173
CAD	P27708	204072.5216
CALCOCO2	Q13137	7100.952104
CALR	P27797	3537644.115
CALU	O43852	168114.4559
CAMK1	Q14012	NA
CAMK2D	Q13557	6981.105907
CAMK2G	Q13555	18162.15883
CAMK4	Q16566	54449.16026
CAMLG	P49069	4282.856039
CAND1	Q86VP6	440055.2841
CANX	P27824	710151.8117
CAP1	Q01518	682029.0768
CAPG	P40121	632531.555
CAPN1	P07384	168108.5188
CAPNS1	P04632	159103.0206
CAPRIN1	Q14444	242606.0411
CAPZA1	P52907	1000557.524
CAPZA2	P47755	210699.8032
CAPZB	P47756	1003737.708
CARHSP1	Q9Y2V2	409746.4881
CARM1	Q86X55	83157.03016
CARS	P49589	70152.57855
CASC5	Q8NG31	2178.847429
CASP2	P42575	136347.6911
CASP3	P42574	55072.10215
CASP6	P55212	11459.74219
CASP7	P55210	16270.65322
CASP8	Q14790	15221.0224
CAT	P04040	95137.84798
CBFA2T3	O75081	2484.558188
CBFB	Q13951	160620.8699
CBL	P22681	2421.751391
CBWD1	Q9BRT8	14988.41235
CBX1	P83916	85256.74294
CBX3	Q13185	1548246.951
CBX5	P45973	351191.213
CBX8	Q9HC52	3884.894739
CC2D1A	Q6P1N0	11530.5552
CCAR1	Q8IX12	23022.40088
CCAR2	Q8N163	322952.8573
CCBL2	Q6YP21	27416.75237
CCDC117	Q8IWD4	4698.816709
CCDC12	Q8WUD4	42673.02075
CCDC124	Q96CT7	82640.531
CCDC132	Q96JG6	1974.999258
CCDC137	Q6PK04	7335.090278
CCDC22	O60826	15186.15438
CCDC33	Q8N5R6	2058.4113
CCDC43	Q96MW1	17205.65815
CCDC47	Q96A33	41692.17035
CCDC58	Q4VC31	39542.24344
CCDC6	Q16204	14608.50974
CCDC86	Q9H6F5	137717.7532
CCDC97	Q96F63	28108.53091
CCNA2	P20248	15403.7268
CCNB1	P14635	35481.2982
CCND3	P30281	5018.707424
CCNH	P51946	129900.6832
CCNK	O75909	21273.42743
CCNL1	Q9UK58	3654.45366
CCNT1	O60563	15118.78242
CCP110	O43303	2099.499184
CCT2	P78371	3199377.148
CCT3	P49368	2444940.318
CCT4	P50991	2537135.834
CCT5	P48643	2300708.054
CCT6A	P40227	2536081.245
CCT7	Q99832	2344626.725
CCT8	P50990	3156153.568
CCZ1	P86791	11153.92669
CD1A	P06126	7220.384502
CD1B	P29016	10708.92979
CD1C	P29017	10895.96011
CD2	P06729	86192.35497
CD247	P20963	61103.59163
CD2AP	Q9Y5K6	25172.82344
CD2BP2	O95400	14809.33886
CD38	P28907	54270.77838
CD3D	P04234	121355.4475
CD3E	P07766	276256.9832
CD3EAP	O15446	11774.93203
CD48	P09326	4595.137567
CD5	P06127	9821.194945
CD59	P13987	82310.33427
CD7	P09564	71626.36561
CD81	P60033	56710.76979
CD82	P27701	9913.459351
CD99	P14209	59131.77644
CDAN1	Q8IWY9	1127.408999
CDC123	O75794	82838.42295
CDC20	Q12834	6172.433885
CDC23	Q9UJX2	19880.92905
CDC27	P30260	22779.78724
CDC37	Q16543	278159.1296
CDC40	O60508	18837.91203
CDC42	P60953	873508.2408
CDC45	O75419	3684.371175
CDC5L	Q99459	157859.3277
CDC73	Q6P1J9	33814.11712
CDCA2	Q69YH5	2659.113461
CDCA5	Q96FF9	7010.558269
CDCA7	Q9BWT1	17405.6108
CDCA8	Q53HL2	25928.84664
CDK1	P06493	874325.1149
CDK11A	Q9UQ88	24410.5199
CDK12	Q9NYV4	2486.18611
CDK2	P24941	104148.6571
CDK5	Q00535	85299.26458
CDK5RAP3	Q96JB5	54311.79994
CDK6	Q00534	541020.6138
CDK7	P50613	8641.840673
CDK9	P50750	24950.77545
CDKAL1	Q5VV42	17379.52526
CDKN2AIP	Q9NXV6	33580.41283
CDS2	O95674	11460.98758
CDV3	Q9UKY7	214269.9238
CEBPZ	Q03701	18494.50534
CECR5	Q9BXW7	105137.9465
CELF1	Q92879	36192.798
CELF2	O95319	36937.01543
CENPA	P49450	9788.340324
CENPF	P49454	1814.613784
CENPM	Q9NSP4	45979.47846
CENPQ	Q7L2Z9	3223.815857
CENPV	Q7Z7K6	293661.6972
CEP131	Q9UPN4	1393.294934
CEP164	Q9UPV0	3978.117289
CEP170	Q5SW79	2658.164644
CEP55	Q53EZ4	3728.401444
CEP78	Q5JTW2	3639.216666
CEP97	Q8IW35	7363.038565
CEPT1	Q9Y6K0	11103.28758
CETN2	P41208	21139.81208
CFAP20	Q9Y6A4	111481.5053
CFDP1	Q9UEE9	29777.32108
CFL1	P23528	14707535.02
CGGBP1	Q9UFW8	119347.9865
CGN	Q9P2M7	2129.504463
CHAC2	Q8WUX2	5247.270766
CHAF1A	Q13111	15721.70424
CHAF1B	Q13112	17158.46831
CHAMP1	Q96JM3	38236.39722
CHCHD2	Q9Y6H1	168625.0715
CHCHD3	Q9NX63	242299.7138
CHCHD4	Q8N4Q1	42791.7118
CHCHD6	Q9BRQ6	28627.24577
CHD1	O14646	29977.72841
CHD1L	Q86WJ1	11025.6381
CHD2	O14647	1091.010377
CHD4	Q14839	159057.4347
CHD8	Q9HCK8	3765.476529
CHEK1	O14757	33912.39305
CHERP	Q8IWX8	63526.17202
CHI3L2	Q15782	22952.94475
CHID1	Q9BWS9	18049.11273
CHMP4A	Q9BY43	30290.33003
CHMP4B	Q9H444	95670.66055
CHMP5	Q9NZZ3	26764.95324
CHMP6	Q96FZ7	12319.2342
CHMP7	Q8WUX9	23746.57534
CHORDC1	Q9UHD1	537129.5888
CHP1	Q99653	6482.148869
CHRAC1	Q9NRG0	43744.79991
CHST11	Q9NPF2	3140.244226
CHTF18	Q8WVB6	5407.176818
CHTF8	P0CG12	12487.62325
CHTOP	Q9Y3Y2	85049.81326
CHUK	O15111	7665.965216
CHURC1	Q8WUH1	22231.25035
CIAO1	O76071	74858.25841
CIAPIN1	Q6FI81	155015.2824
CIRBP	Q14011	247174.7428
CIRH1A	Q969X6	15827.47438
CISD1	Q9NZ45	79729.98155
CISD2	Q8N5K1	93992.40396
CIT	O14578	2298.432076
CIZ1	Q9ULV3	860.9419256
CKAP2	Q8WWK9	7538.334553
CKAP4	Q07065	17972.94897
CKAP5	Q14008	93104.80829
CKS1B	P61024	159675.2396
CKS2	P33552	89958.08934
CLASP1	Q7Z460	2742.874088
CLASP2	O75122	33371.44293
CLGN	O14967	3645.452725
CLIC1	O00299	1357845.137
CLIC4	Q9Y696	172369.6114
CLINT1	Q14677	64411.19086
CLK3	P49761	4742.09625
CLNS1A	P54105	246950.4588
CLPB	Q9H078	30390.82547
CLPP	Q16740	49609.94035
CLPTM1	O96005	9705.255713
CLPTM1L	Q96KA5	43353.48935
CLPX	O76031	27708.76168
CLTA	P09496	58221.59863
CLTC	Q00610	968701.3184
CLUH	O75153	32101.91881
CMAS	Q8NFW8	54465.22521
CMPK1	P30085	233326.2551
CMPK2	Q5EBM0	10184.79907
CMSS1	Q9BQ75	29454.81269
CMTR1	Q8N1G2	1687.906581
CNBP	P62633	1467094.172
CNDP2	Q96KP4	363818.7529
CNN2	Q99439	130877.4008
CNOT1	A5YKK6	27226.42696
CNOT10	Q9H9A5	8153.103841
CNOT11	Q9UKZ1	39040.13573
CNOT2	Q9NZN8	8475.342114
CNOT3	O75175	11402.35972
CNOT6L	Q96LI5	3681.204866
CNOT7	Q9UIV1	19619.41212
CNP	P09543	115792.9936
CNPY2	Q9Y2B0	110727.1279
CNPY3	Q9BT09	46688.66022
COA6	Q5JTJ3	21327.581
COASY	Q13057	13887.50058
COG3	Q96JB2	1684.322633
COG5	Q9UP83	3140.675234
COG6	Q9Y2V7	2046.055346
COG8	Q96MW5	1608.724893
COL4A3BP	Q9Y5P4	5139.973765
COLGALT1	Q8NBJ5	17063.67358
COMMD1	Q8N668	25895.27764
COMMD2	Q86X83	26118.2366
COMMD3	Q9UBI1	54036.8432299999
COMMD4	Q9H0A8	46335.95709
COMMD9	Q9P000	54913.11463
COMT	P21964	62108.36734
COPA	P53621	306262.1989
COPB1	P53618	280711.0729
COPB2	P35606	224281.7196
COPE	O14579	152553.2053
COPG1	Q9Y678	159250.6852
COPG2	Q9UBF2	63397.15241
COPS2	P61201	72195.53325
COPS3	Q9UNS2	124157.6753
COPS4	Q9BT78	226152.6987
COPS5	Q92905	45612.91726
COPS6	Q7L5N1	206702.6909
COPS7B	Q9H9Q2	112740.0604
COPS8	Q99627	98133.1251
COPZ1	P61923	153915.5982
CORO1A	P31146	4148859.967
CORO1C	Q9ULV4	171778.0285
CORO7	P57737	54765.08007
COTL1	Q14019	530500.0189
COX11	Q9Y6N1	4896.256276
COX17	Q14061	147047.7636
COX4I1	P13073	450937.5594
COX5A	P20674	428122.8232
COX5B	P10606	100956.9987
COX6B1	P14854	210081.1373
COX7A2	P14406	155406.5174
CPNE1	Q99829	104593.484
CPNE3	O75131	111060.3974
CPOX	P36551	33686.79969
CPPED1	Q9BRF8	46053.92998
CPSF1	Q10570	29786.77191
CPSF2	Q9P2I0	40338.75635
CPSF3	Q9UKF6	64022.45906
CPSF3L	Q5TA45	6344.959979
CPSF4	O95639	17125.13828
CPSF6	Q16630	166840.3497
CPSF7	Q8N684	61886.56104
CPT1A	P50416	32461.08277
CPT2	P23786	25891.67671
CPVL	Q9H3G5	10818.6938599999
CREB1	P16220	7239.65864
CRELD2	Q6UXH1	4114.520295
CRK	P46108	22608.90169
CRKL	P46109	151096.4147
CRLF3	Q8IUI8	40609.41732
CRNKL1	Q9BZJ0	27444.06282
CRYZ	Q08257	169835.2918
CS	O75390	702674.8534
CSDE1	O75534	197136.4839
CSE1L	P55060	878950.1619
CSK	P41240	144237.4935
CSNK1A1	P48729	48239.93445
CSNK1D	P48730	2242.171809
CSNK1E	P49674	26065.2278
CSNK2A1	P68400	470575.8883
CSNK2A2	P19784	139201.3621
CSNK2B	P67870	346574.0109
CSRP1	P21291	108993.3907
CSTB	P04080	1097178.95
CSTF1	Q05048	47437.06429
CSTF2	P33240	46998.05306
CSTF2T	Q9H0L4	5137.570161
CSTF3	Q12996	33065.31755
CTBP1	Q13363	297845.5697
CTCF	P49711	116532.9352
CTDP1	Q9Y5B0	4597.124083
CTDSPL2	Q05D32	6486.372431
CTNNA1	P35221	11173.44774
CTNNBL1	Q8WYA6	110781.6185
CTPS1	P17812	654490.3752
CTR9	Q6PD62	20052.95325
CTSA	P10619	5579.35871
CTSB	P07858	11176.39399
CTSC	P53634	95215.98469
CTSD	P07339	152992.848
CTTN	Q14247	NA
CUL1	Q13616	27156.5845
CUL2	Q13617	12911.90922
CUL3	Q13618	33246.74304
CUL4A	Q13619	120450.467
CUL4B	Q13620	11409.91693
CUL5	Q93034	7123.573947
CUTA	O60888	175596.9675
CUTC	Q9NTM9	23961.8781
CUX1	P39880	4872.349128
CWC15	Q9P013	58778.20937
CWC22	Q9HCG8	10283.73549
CWC27	Q6UX04	41448.67686
CWF19L1	Q69YN2	63214.02013
CXCR4	P61073	41325.84169
CXorf38	Q8TB03	7166.913864
CXXC1	Q9P0U4	2218.195065
CYB5B	O43169	330688.8455
CYB5R3	P00387	341025.7753
CYC1	P08574	89417.75708
CYCS	P99999	850254.0164
CYFIP1	Q7L576	14312.55902
CYFIP2	Q96F07	63949.37688
DAD1	P61803	207340.0104
DAK	Q3LXA3	29128.48472
DAP3	P51398	108439.0027
DARS	P14868	757614.3918
DARS2	Q6PI48	15962.70553
DAXX	Q9UER7	8728.581627
DAZAP1	Q96EP5	405065.8876
DBI	P07108	1394679.783
DBN1	Q16643	584451.4588
DBNL	Q9UJU6	173901.2421
DBR1	Q9UK59	35883.48626
DBT	P11182	5962.884653
DCAF13	Q9NV06	17112.98318
DCAF7	P61962	35696.54442
DCAF8	Q5TAQ9	8867.267123
DCAKD	Q8WVC6	14829.12746
DCK	P27707	209451.0104
DCP1A	Q9NPI6	34485.04893
DCPS	Q96C86	103096.6243
DCTD	P32321	23622.2066
DCTN1	Q14203	108708.7047
DCTN2	Q13561	225279.3803
DCTN3	O75935	45615.1294
DCTN4	Q9UJW0	40445.89881
DCTN5	Q9BTE1	8578.791063
DCTPP1	Q9H773	19836.79298
DCUN1D1	Q96GG9	24089.4466
DCUN1D5	Q9BTE7	27625.40674
DCXR	Q7Z4W1	80275.73273
DDA1	Q9BW61	33474.9302
DDAH2	O95865	50481.06613
DDB1	Q16531	515107.6473
DDI2	Q5TDH0	123711.4758
DDOST	P39656	460908.8027
DDRGK1	Q96HY6	92152.98474
DDT	P30046	228869.965
DDX1	Q92499	568959.918
DDX10	Q13206	20435.34858
DDX17	Q92841	459691.126
DDX18	Q9NVP1	188255.8162
DDX19A	Q9NUU7	126501.3333
DDX20	Q9UHI6	33199.9529
DDX21	Q9NR30	700095.8827
DDX23	Q9BUQ8	87483.1705
DDX24	Q9GZR7	153838.508
DDX27	Q96GQ7	28589.61643
DDX31	Q9H8H2	6307.786268
DDX39A	O00148	202299.8899
DDX39B	Q13838	1637289.407
DDX3X	O00571	662192.4352
DDX41	Q9UJV9	38856.50836
DDX42	Q86XP3	93642.90272
DDX46	Q7L014	123813.1968
DDX47	Q9H0S4	135331.9434
DDX49	Q9Y6V7	9207.137149
DDX5	P17844	2080009.031
DDX50	Q9BQ39	67437.75863
DDX51	Q8N8A6	23128.25528
DDX52	Q9Y2R4	15769.25523
DDX54	Q8TDD1	30253.03135
DDX55	Q8NHQ9	7527.476181
DDX56	Q9NY93	35897.01301
DDX58	O95786	1138.97534
DDX6	P26196	558976.5783
DECR1	Q16698	16565.53145
DEF6	Q9H4E7	46696.43388
DEK	P35659	411515.8854
DENND3	A2RUS2	880.0246181
DENND6A	Q8IWF6	2557.986088
DENR	O43583	206361.9073
DEPDC1B	Q8WUY9	1444.789648
DERA	Q9Y315	24546.89404
DERL1	Q9BUN8	30190.93467
DERL2	Q9GZP9	14100.72503
DESI1	Q6ICB0	29558.10349
DFFA	O00273	54974.63753
DGCR14	Q96DF8	3193.323512
DGKA	P23743	42197.73215
DGKE	P52429	2431.242228
DGKZ	Q13574	5898.124766
DHCR24	Q15392	49468.35962
DHCR7	Q9UBM7	195060.0553
DHFR	P00374	70911.03045
DHODH	Q02127	5202.3292
DHPS	P49366	116407.6109
DHRS7	Q9Y394	8289.485099
DHX15	O43143	553199.0263
DHX16	O60231	40328.88767
DHX29	Q7Z478	6718.388837
DHX30	Q7L2E3	83218.07131
DHX33	Q9H6R0	1619.167301
DHX36	Q9H2U1	31230.95346
DHX37	Q8IY37	5058.309358
DHX38	Q92620	2841.495091
DHX40	Q8IX18	3545.576112
DHX8	Q14562	11655.70774
DHX9	Q08211	1089340.903
DIABLO	Q9NR28	106089.9844
DIAPH1	O60610	252607.7681
DIAPH2	O60879	2168.61703
DIDO1	Q9BTC0	1602.435721
DIMT1	Q9UNQ2	93307.01387
DIP2B	Q9P265	1308.393589
DIS3	Q9Y2L1	49345.81508
DKC1	O60832	200020.8988
DLAT	P10515	91716.99818
DLD	P09622	272670.4028
DLGAP5	Q15398	7280.42811
DLST	P36957	33794.7125
DMAP1	Q9NPF5	5062.387944
DNAAF5	Q86Y56	28824.59682
DNAJA1	P31689	732557.1974
DNAJA2	O60884	230838.8848
DNAJA3	Q96EY1	19103.36925
DNAJB1	P25685	245291.1697
DNAJB11	Q9UBS4	103558.0973
DNAJB12	Q9NXW2	6621.92366
DNAJB4	Q9UDY4	14834.52696
DNAJC10	Q8IXB1	7894.532941
DNAJC11	Q9NVH1	47464.93833
DNAJC13	O75165	5577.892721
DNAJC17	Q9NVM6	13338.90549
DNAJC2	Q99543	51710.97465
DNAJC21	Q5F1R6	5119.254913
DNAJC3	Q13217	9826.334799
DNAJC5	Q9H3Z4	13553.66837
DNAJC7	Q99615	162373.2018
DNAJC8	O75937	267828.5101
DNAJC9	Q8WXX5	226364.998
DNM1L	O00429	102243.1233
DNM2	P50570	113472.6942
DNMT1	P26358	125506.3285
DNMT3A	Q9Y6K1	3948.261623
DNPEP	Q9ULA0	81313.04907
DNPH1	O43598	176528.7266
DNTT	P04053	57017.16815
DNTTIP2	Q5QJE6	19282.99119
DOCK10	Q96BY6	2664.324454
DOCK2	Q92608	138358.4583
DOCK7	Q96N67	2173.1008
DOHH	Q9BU89	26752.08437
DPF2	Q92785	56238.32006
DPH5	Q9H2P9	23476.44344
DPM1	O60762	111737.279
DPM3	Q9P2X0	76672.53571
DPP3	Q9NY33	303738.0839
DPP7	Q9UHL4	9178.436768
DPP9	Q86TI2	2402.103558
DPY30	Q9C005	17020.59773
DPYSL2	Q16555	995333.0279
DPYSL3	Q14195	52308.42657
DR1	Q01658	13293.25025
DRAP1	Q14919	103228.8004
DRG1	Q9Y295	201668.691
DRG2	P55039	44189.56235
DSCR3	O14972	6632.708463
DSTN	P60981	291003.6354
DTD1	Q8TEA8	8441.868484
DTL	Q9NZJ0	3983.371626
DTX3L	Q8TDB6	4976.484613
DTYMK	P23919	78080.48262
DUS3L	Q96G46	26868.90029
DUSP3	P51452	11774.75087
DUT	P33316	1017113.718
DYNC1H1	Q14204	128154.4389
DYNC1I1	O14576	4665.547146
DYNC1I2	Q13409	30359.60331
DYNC1LI1	Q9Y6G9	58390.36202
DYNC1LI2	O43237	2376.294946
DYNLL1	P63167	1441150.706
DYNLL2	Q96FJ2	61612.93557
DYNLRB1	Q9NP97	164746.1976
DYNLT1	P63172	37142.05916
DYRK1A	Q13627	3422.972368
DZIP3	Q86Y13	27934.39677
EBNA1BP2	Q99848	239949.1227
EBP	Q15125	451223.8181
ECD	O95905	4231.042452
ECH1	Q13011	494657.739
ECHDC1	Q9NTX5	39059.7675
ECHS1	P30084	248862.0509
ECI2	O75521	78531.80999
ECM29	Q5VYK3	2448.575492
ECSIT	Q9BQ95	16908.86644
EDC3	Q96F86	73500.44471
EDC4	Q6P2E9	99568.86733
EDEM3	Q9BZQ6	3743.032756
EDF1	O60869	361373.9137
EDRF1	Q3B7T1	1096.148563
EEA1	Q15075	2167.988357
EED	O75530	12036.21135
EEF1A1	P68104	18325056.86
EEF1B2	P24534	1584741.89
EEF1D	P29692	1734522.175
EEF1E1	O43324	179286.6723
EEF1G	P26641	2286601.098
EEF2	P13639	5021031.5
EEFSEC	P57772	10606.23949
EFHD2	Q96C19	171405.2018
EFTUD1	Q7Z2Z2	10325.07886
EFTUD2	Q15029	418404.73
EHD1	Q9H4M9	122980.9208
EIF1	P41567	1040566.938
EIF1AD	Q8N9N8	6060.047087
EIF1AY	O14602	414474.2301
EIF1B	O60739	65446.09805
EIF2A	Q9BY44	182659.7509
EIF2AK2	P19525	20219.82213
EIF2B1	Q14232	67354.71039
EIF2B2	P49770	16182.22468
EIF2B3	Q9NR50	31851.47726
EIF2B4	Q9UI10	55411.97554
EIF2B5	Q13144	18083.16648
EIF2D	P41214	10066.84868
EIF2S1	P05198	492533.3468
EIF2S2	P20042	323473.5805
EIF2S3	P41091	720949.9709
EIF3A	Q14152	345264.2971
EIF3B	P55884	398230.3587
EIF3C	Q99613	329453.0203
EIF3D	O15371	331612.5919
EIF3E	P60228	316226.2695
EIF3F	O00303	337994.828
EIF3G	O75821	383858.1153
EIF3H	O15372	155022.1452
EIF3I	Q13347	541612.1156
EIF3J	O75822	226374.5815
EIF3K	Q9UBQ5	291705.3844
EIF3L	Q9Y262	382845.9506
EIF3M	Q7L2H7	337888.7158
EIF4A1	P60842	4297518.668
EIF4A2	Q14240	227979.95
EIF4A3	P38919	666301.299
EIF4B	P23588	205636.5925
EIF4E	P06730	181691.2513
EIF4G1	Q04637	227744.9172
EIF4G2	P78344	167077.8176
EIF4G3	O43432	1973.57546
EIF4H	Q15056	601897.1518
EIF5	P55010	125421.743
EIF5A	P63241	4825868.566
EIF5B	O60841	164827.5291
EIF6	P56537	642407.2194
ELAC2	Q9BQ52	121479.928
ELAVL1	Q15717	1137212.486
ELF1	P32519	19211.4566
ELL	P55199	5648.687262
ELMO1	Q92556	121851.4105
ELMSAN1	Q6PJG2	513.6310849
ELOVL5	Q9NYP7	19564.48503
ELP2	Q6IA86	8798.011963
ELP3	Q9H9T3	6719.403895
EMC1	Q8N766	32451.55004
EMC10	Q5UCC4	5867.919988
EMC2	Q15006	27703.24226
EMC3	Q9P0I2	10958.31683
EMC4	Q5J8M3	33579.42548
EMD	P50402	157701.2973
EMG1	Q92979	187074.1328
EML2	O95834	15595.92288
EML3	Q32P44	1429.688678
ENAH	Q8N8S7	2778.900484
ENDOD1	O94919	12580.8345
ENO1	P06733	11472926.81
ENO2	P09104	431841.7665
ENOPH1	Q9UHY7	27346.2438
ENPP4	Q9Y6X5	3042.568685
ENY2	Q9NPA8	49117.47385
EP300	Q09472	833.1077473
EP400	Q96L91	954.7928267
EPB41	P11171	35322.00849
EPB41L2	O43491	61227.03969
EPHX2	P34913	118817.8244
EPRS	P07814	352926.9267
EPS15	P42566	7467.915879
EPS15L1	Q9UBC2	32484.89344
EPT1	Q9C0D9	4770.89492
ERAP1	Q9NZ08	93640.57963
ERAP2	Q6P179	24126.30318
ERBB2IP	Q96RT1	1162.988378
ERCC1	P07992	4057.864295
ERCC2	P18074	2855.626624
ERCC3	P19447	4920.585822
ERCC4	Q92889	2564.017206
ERCC6L	Q2NKX8	6446.212563
ERGIC1	Q969X5	177842.9321
ERH	P84090	1106558.644
ERI1	Q8IV48	22985.05503
ERI3	O43414	9642.274979
ERLIN1	O75477	37565.1433
ERO1L	Q96HE7	149384.7871
ERP29	P30040	215988.6643
ERP44	Q9BS26	87481.78701
ESD	P10768	1188145.249
ESF1	Q9H501	3404.646947
ESYT1	Q9BSJ8	131814.252
ESYT2	A0FGR8	93361.77654
ETF1	P62495	275795.2168
ETFA	P13804	211322.0555
ETFB	P38117	188222.6163
ETFDH	Q16134	3396.667591
ETHE1	O95571	51603.0704499999
ETNK1	Q9HBU6	52978.63601
ETS1	P14921	29363.84708
EVL	Q9UI08	270684.5141
EVPL	Q92817	604.9589738
EWSR1	Q01844	103026.5398
EXOC2	Q96KP1	4839.785637
EXOC4	Q96A65	8747.88273599999
EXOC5	O00471	1159.578192
EXOC7	Q9UPT5	7342.389821
EXOC8	Q8IYI6	10440.38345
EXOSC1	Q9Y3B2	46730.30109
EXOSC10	Q01780	44965.97505
EXOSC2	Q13868	65224.11898
EXOSC3	Q9NQT5	74845.13716
EXOSC4	Q9NPD3	35055.50112
EXOSC5	Q9NQT4	87438.19698
EXOSC6	Q5RKV6	59039.88015
EXOSC7	Q15024	36381.11692
EXOSC8	Q96B26	49995.69792
EXOSC9	Q06265	82406.19338
EZH2	Q15910	9712.397631
EZR	P15311	557286.2391
FABP5	Q01469	4111670.071
FADD	Q13158	18262.42049
FADS1	O60427	11297.44698
FADS2	O95864	148644.2985
FAF1	Q9UNN5	66087.03953
FAF2	Q96CS3	56515.56548
FAH	P16930	60658.24186
FAHD1	Q6P587	14203.69767
FAHD2A	Q96GK7	26214.18082
FAM114A2	Q9NRY5	25463.55308
FAM118A	Q9NWS6	3508.088005
FAM120A	Q9NZB2	62239.18601
FAM120B	Q96EK7	1292.138466
FAM134C	Q86VR2	4255.678626
FAM136A	Q96C01	85106.27787
FAM160B1	Q5W0V3	29661.67945
FAM162A	Q96A26	138986.2044
FAM169A	Q9Y6X4	2690.053674
FAM175B	Q15018	19472.22637
FAM192A	Q9GZU8	28831.33204
FAM207A	Q9NSI2	7000.957988
FAM208A	Q9UK61	3396.045447
FAM210A	Q96ND0	3964.877028
FAM213A	Q9BRX8	12512.0842
FAM21C	Q9Y4E1	2463.424467
FAM49B	Q9NUQ9	463733.4054
FAM50A	Q14320	17095.30622
FAM76B	Q5HYJ3	5511.462205
FAM91A1	Q658Y4	3525.164399
FAM96B	Q9Y3D0	17340.80421
FAM98A	Q8NCA5	9335.589655
FAM98B	Q52LJ0	122467.5665
FANCD2	Q9BXW9	30047.25412
FANCI	Q9NVI1	95322.63276
FAR1	Q8WVX9	18411.20812
FARSA	Q9Y285	293667.1196
FARSB	Q9NSD9	393766.2807
FASN	P49327	355754.3078
FASTKD2	Q9NYY8	5221.729679
FBL	P22087	713540.2523
FBXL12	Q9NXK8	5877.24985
FBXO21	O94952	4699.449415
FBXO22	Q8NEZ5	12442.38496
FBXO7	Q9Y3I1	16164.12564
FCF1	Q9Y324	14060.03245
FDFT1	P37268	535431.6742
FDPS	P14324	2176376.399
FDXR	P22570	10150.41319
FECH	P22830	20958.20489
FEN1	P39748	526495.6281
FER1L5	A0AVI2	1984.395133
FERMT2	Q96AC1	5642.08753
FERMT3	Q86UX7	327045.9375
FGD3	Q5JSP0	2615.051214
FH	P07954	477555.6759
FHL1	Q13642	18326.5308
FHOD1	Q9Y613	NA
FIBP	O43427	6438.613752
FIP1L1	Q6UN15	81501.60935
FIS1	Q9Y3D6	29668.9833
FKBP15	Q5T1M5	2095.274831
FKBP1A	P62942	1515318.768
FKBP2	P26885	9383.470655
FKBP3	Q00688	852922.1161
FKBP4	Q02790	1469737.596
FKBP5	Q13451	88918.95851
FKBP8	Q14318	67244.71923
FLAD1	Q8NFF5	2020.222786
FLI1	Q01543	6865.582058
FLII	Q13045	51812.87418
FLNA	P21333	532839.0289
FLNB	O75369	428224.3068
FLOT1	O75955	7683.261893
FLOT2	Q14254	2932.357806
FLYWCH2	Q96CP2	9960.442007
FMNL1	O95466	26107.97426
FN3KRP	Q9HA64	13921.53029
FNBP1	Q96RU3	150003.3293
FNBP4	Q8N3X1	3479.42156
FNTA	P49354	30130.95328
FNTB	P49356	17166.81747
FOCAD	Q5VW36	970.7772146
FOXJ2	Q9P0K8	31190.48683
FOXJ3	Q9UPW0	3568.164419
FOXK1	P85037	5032.51046
FOXK2	Q01167	4140.690711
FOXP4	Q8IVH2	1906.745619
FOXRED1	Q96CU9	8925.239578
FPGS	Q05932	22289.61052
FRG1	Q14331	82704.60533
FRYL	O94915	1535.378067
FTH1	P02794	56761.72317
FTO	Q9C0B1	45189.81652
FTSJ3	Q8IY81	103456.5921
FUBP1	Q96AE4	395405.9641
FUBP3	Q96I24	67049.87284
FUCA1	P04066	2046.712956
FUS	P35637	804946.0498
FXR1	P51114	69971.68092
FXR2	P51116	16196.2957
FXYD2	P54710	60632.02035
FYB	O15117	172769.9812
FYTTD1	Q96QD9	6440.537569
G3BP1	Q13283	660531.42
G3BP2	Q9UN86	199212.6653
G6PD	P11413	461017.2038
GAA	P10253	1807.010664
GABARAP	O95166	59227.12778
GABARAPL2	P60520	53042.77756
GABPA	Q06546	37534.81485
GADL1	Q6ZQY3	4688.205658
GAK	O14976	12457.25502
GALE	Q14376	13465.84631
GALK1	P51570	105770.2387
GALNT2	Q10471	132701.3414
GALNT7	Q86SF2	3044.085329
GAMT	Q14353	59936.3189
GAN	Q9H2C0	2057.906836
GANAB	Q14697	821330.6005
GAPDH	P04406	29410900.53
GAPVD1	Q14C86	24892.31539
GAR1	Q9NY12	131773.2354
GARS	P41250	232388.9685
GART	P22102	651638.5708
GAS2	O43903	10768.46869
GATAD2A	Q86YP4	80423.30712
GATAD2B	Q8WXI9	29741.30258
GATB	O75879	4503.604637
GBAS	O75323	12736.46156
GBE1	Q04446	27519.83491
GBF1	Q92538	5884.584199
GBP1	P32455	5794.737329
GCAT	O75600	5266.626208
GCLC	P48506	9356.040182
GCLM	P48507	20273.13352
GCN1L1	Q92616	40480.344
GCOM2	Q9BZD3	NA
GCSH	P23434	47664.04013
GDI1	P31150	212635.4597
GDI2	P50395	2254619.094
GEMIN4	P57678	23232.69492
GEMIN5	Q8TEQ6	18219.78545
GET4	Q7L5D6	6461.243578
GFM1	Q96RP9	14585.49303
GFM2	Q969S9	4644.933583
GFPT1	Q06210	220440.8758
GGA1	Q9UJY5	14834.38263
GGCT	O75223	64108.87682
GGH	Q92820	75761.78364
GID8	Q9NWU2	32011.9224
GIGYF2	Q6Y7W6	42484.25137
GIMAP1	Q8WWP7	11487.7918
GINS1	Q14691	26800.03833
GINS2	Q9Y248	19400.76985
GINS3	Q9BRX5	24197.45889
GINS4	Q9BRT9	46957.97722
GIPC1	O14908	32792.63579
GIT1	Q9Y2X7	15167.54973
GIT2	Q14161	20723.61955
GLB1	P16278	8253.657518
GLG1	Q92896	31266.12748
GLIPR2	Q9H4G4	56267.24797
GLMN	Q92990	10194.24995
GLO1	Q04760	939351.3582
GLOD4	Q9HC38	241836.8243
GLRX	P35754	235686.3102
GLRX3	O76003	269603.1414
GLRX5	Q86SX6	35490.17504
GLS	O94925	125554.1905
GLTP	Q9NZD2	21631.07605
GLTSCR2	Q9NZM5	15959.30876
GLUD1	P00367	384061.0925
GLUL	P15104	44134.40161
GLYR1	Q49A26	17828.43558
GMDS	O60547	87094.37919
GMFB	P60983	60296.95235
GMFG	O60234	682311.7957
GMIP	Q9P107	3547.615567
GMPPA	Q96IJ6	27636.13489
GMPPB	Q9Y5P6	50746.6089
GMPR2	Q9P2T1	53443.52406
GMPS	P49915	498181.9347
GNA13	Q14344	9407.500189
GNAI2	P04899	570598.3752
GNAI3	P08754	45290.01286
GNAQ	P50148	108023.7604
GNAS	P63092	182981.7167
GNB1	P62873	735737.1031
GNB1L	Q9BYB4	14437.63969
GNB2	P62879	200120.324
GNB2L1	P63244	3849149.592
GNE	Q9Y223	22869.00421
GNG2	P59768	54221.40424
GNG5	P63218	448799.4865
GNL1	P36915	59431.91054
GNL2	Q13823	27036.815
GNL3	Q9BVP2	86105.6564
GNL3L	Q9NVN8	15047.26187
GNPAT	O15228	4889.524326
GNPDA1	P46926	203761.5855
GNPDA2	Q8TDQ7	8333.300913
GNPNAT1	Q96EK6	120168.0967
GNS	P15586	5037.038174
GOLGA2	Q08379	8336.725329
GOLGA3	Q08378	2539.467385
GOLGB1	Q14789	2169.495823
GOLPH3	Q9H4A6	22705.18928
GORASP2	Q9H8Y8	36942.90167
GOSR1	O95249	3364.405308
GOT1	P17174	203593.4588
GOT2	P00505	630186.6975
GPATCH4	Q5T3I0	20191.02314
GPATCH8	Q9UKJ3	1510.590083
GPHN	Q9NQX3	17618.51836
GPI	P06744	1511657.502
GPKOW	Q92917	47764.64946
GPN1	Q9HCN4	25689.71115
GPN3	Q9UHW5	15772.35476
GPS1	Q13098	139607.9839
GPX4	P36969	31112.8432
GRAP2	O75791	135119.419
GRB2	P62993	291196.3415
GRHPR	Q9UBQ7	132432.9717
GRK6	P43250	2304.388608
GRPEL1	Q9HAV7	159237.7832
GRSF1	Q12849	164378.0058
GRWD1	Q9BQ67	94683.98946
GSDMD	P57764	16170.99912
GSE1	Q14687	1768.336543
GSK3A	P49840	10681.23492
GSK3B	P49841	98554.39679
GSPT1	P15170	243422.2621
GSPT2	Q8IYD1	18448.45932
GSR	P00390	226467.3206
GSS	P48637	35985.08778
GSTK1	Q9Y2Q3	65452.73208
GSTM1	P09488	170805.0352
GSTM3	P21266	91330.73658
GSTO1	P78417	1459328.231
GSTP1	P09211	6884154.421
GSTZ1	O43708	9142.130943
GTF2B	Q00403	14237.21993
GTF2E1	P29083	19230.6525
GTF2E2	P29084	25447.22092
GTF2F1	P35269	36028.21732
GTF2F2	P13984	58192.5018
GTF2H1	P32780	2011.160204
GTF2I	P78347	114663.19
GTF3C1	Q12789	11504.03011
GTF3C2	Q8WUA4	5459.343456
GTF3C3	Q9Y5Q9	20187.50188
GTF3C4	Q9UKN8	12670.18554
GTF3C5	Q9Y5Q8	9882.580189
GTPBP1	O00178	13136.4003
GTPBP4	Q9BZE4	209245.7284
GTSE1	Q9NYZ3	5696.95614
GUK1	Q16774	74206.27813
GXYLT1	Q4G148	2002.956019
GYS1	P13807	32465.11685
H1F0	P07305	56660.36137
H1FX	Q92522	540745.3133
H2AFV	Q71UI9	2695968.669
H2AFX	P16104	3715918.612
H2AFY	O75367	1155132.358
H3F3A	P84243	3343382.371
HACD3	Q9P035	52464.03918
HADH	Q16836	626672.9226
HADHA	P40939	174899.1541
HADHB	P55084	144702.9163
HAGH	Q16775	197844.9183
HARS	P12081	213813.0871
HARS2	P49590	15302.83144
HAT1	O14929	361381.3631
HAUS2	Q9NVX0	5010.765507
HAUS3	Q68CZ6	6484.894626
HAUS4	Q9H6D7	3343.918474
HAUS5	O94927	5198.779794
HAUS6	Q7Z4H7	5964.218452
HAX1	O00165	23396.41165
HBA1	P69905	145935.4971
HBS1L	Q9Y450	61141.73379
HCCS	P53701	33322.64115
HCFC1	P51610	130629.7548
HCLS1	P14317	83717.8258
HDAC1	Q13547	411691.3409
HDAC2	Q92769	135678.8253
HDAC3	O15379	8801.542437
HDAC4	P56524	12161.8106
HDAC6	Q9UBN7	1944.273268
HDDC2	Q7Z4H3	25709.1125
HDDC3	Q8N4P3	7556.491791
HDGF	P51858	762121.2949
HDGFRP2	Q7Z4V5	30473.04142
HDGFRP3	Q9Y3E1	8265.031288
HDHD2	Q9H0R4	16692.36022
HDLBP	Q00341	39699.82224
HEATR1	Q9H583	43946.70698
HEATR3	Q7Z4Q2	11372.90731
HEATR5B	Q9P2D3	474.8676855
HEBP2	Q9Y5Z4	46184.13409
HECTD1	Q9ULT8	2995.457352
HECTD4	Q9Y4D8	357.9652304
HELLS	Q9NRZ9	41812.86136
HELZ	P42694	793.6000107
HERC4	Q5GLZ8	6884.079793
HERC5	Q9UII4	7660.098419
HEXA	P06865	18228.0911
HEXB	P07686	19630.27697
HEXIM1	O94992	10581.52488
HGH1	Q9BTY7	55115.949
HGS	O14964	20221.78024
HIBADH	P31937	20285.64174
HIBCH	Q6NVY1	24818.9276
HIGD1A	Q9Y241	12864.3072
HINT1	P49773	1927581.34
HINT2	Q9BX68	54159.24151
HIP1R	O75146	2813.204824
HIRIP3	Q9BW71	25759.83663
HIST1H1B	P16401	7440466.166
HIST1H1C	P16403	20453092.09
HIST1H1D	P16402	236061.5799
HIST1H1E	P10412	119974.3185
HIST1H2AC	Q93077	998360.8378
HIST1H2AJ	Q99878	149300394.6
HIST1H2BL	Q99880	162847157.3
HIST1H3A	P68431	6438532.797
HIST1H4A	P62805	376544242.7
HIST2H2AC	Q16777	57104.73324
HIST2H2BE	Q16778	8647636.866
HIST2H3A	Q71DI3	80872424.14
HK1	P19367	17406.80675
HK2	P52789	6999.326396
HLA-A	P04439	292929.1146
HLA-B	P01889	81705.81817
HLA-C	P10321	35224.79379
HLTF	Q14527	33244.64575
HM13	Q8TCT9	54274.66642
HMBS	P08397	50248.84327
HMCES	Q96FZ2	2988.363057
HMGB1	P09429	10374144.99
HMGB2	P26583	3187907.913
HMGB3	O15347	294849.1029
HMGCS1	Q01581	1902680.556
HMGN5	P82970	49438.1274
HMMR	O75330	2628.253056
HMOX2	P30519	75976.00871
HNRNPA0	Q13151	954383.9547
HNRNPA1	P09651	10063896.02
HNRNPA2B1	P22626	8670596.545
HNRNPA3	P51991	3012915.075
HNRNPAB	Q99729	383177.1315
HNRNPC	P07910	4232543.955
HNRNPD	Q14103	4410561.766
HNRNPDL	O14979	531516.2689
HNRNPF	P52597	989212.0779
HNRNPH1	P31943	2671921.207
HNRNPH2	P55795	84413.79718
HNRNPH3	P31942	479931.8516
HNRNPK	P61978	4611864.593
HNRNPL	P14866	1556700.136
HNRNPLL	Q8WVV9	25543.06398
HNRNPM	P52272	1434843.71
HNRNPR	O43390	998915.4593
HNRNPU	Q00839	2868356.488
HNRNPUL1	Q9BUJ2	259065.9254
HNRNPUL2	Q1KMD3	111503.9118
HOOK3	Q86VS8	8080.56724
HP1BP3	Q5SSJ5	444968.3263
HPRT1	P00492	592343.8766
HRSP12	P52758	29444.42803
HS2ST1	Q7LGA3	2975.115714
HSD17B10	Q99714	914207.594
HSD17B11	Q8NBQ5	16321.43683
HSD17B12	Q53GQ0	58514.64254
HSD17B4	P51659	225273.702
HSD17B7	P56937	23946.86309
HSDL1	Q3SXM5	67195.03911
HSDL2	Q6YN16	56813.65385
HSF1	Q00613	5607.060116
HSP90AA1	P07900	4139134.427
HSP90AB1	P08238	15725216.01
HSP90AB2P	Q58FF8	706532.6601
HSP90B1	P14625	615613.3248
HSPA14	Q0VDF9	68228.81268
HSPA1B	P0DMV9	199477.6181
HSPA4	P34932	1106446.515
HSPA4L	O95757	42272.51322
HSPA5	P11021	3552616.839
HSPA6	P17066	265389.6702
HSPA8	P11142	13204811.99
HSPA9	P38646	1065964.313
HSPB11	Q9Y547	102521.619
HSPBP1	Q9NZL4	148826.1375
HSPD1	P10809	7759336.178
HSPE1	P61604	7846686.041
HSPH1	Q92598	747792.9884
HTATSF1	O43719	34199.73063
HTRA2	O43464	6303.960807
HTT	P42858	566.8473574
HUS1	O60921	5035.408471
HUWE1	Q7Z6Z7	42814.15459
HYOU1	Q9Y4L1	542395.2898
HYPK	Q9NX55	31020.86606
IAH1	Q2TAA2	28657.13885
IARS	P41252	251688.4672
IARS2	Q9NSE4	75691.22742
ICAM2	P13598	69886.96413
ICAM3	P32942	8008.556578
ICT1	Q14197	12770.6074
IDE	P14735	20756.10673
IDH1	O75874	94315.39839
IDH2	P48735	2068862.907
IDH3A	P50213	323213.4533
IDH3B	O43837	108931.357
IDI1	Q13907	373652.3575
IER3IP1	Q9Y5U9	56492.63705
IFI16	Q16666	643115.2823
IFIT5	Q13325	6181.750359
IFITM1	P13164	20514.55661
IFT27	Q9BW83	17021.94143
IGBP1	P78318	8279.952454
IGF2BP1	Q9NZI8	102129.3105
IGF2BP3	O00425	31383.13749
IGF2R	P11717	97359.19316
IGFBP2	P18065	4082.216533
IGLL1	P15814	14177.58336
IGSF8	Q969P0	12856.28583
IK	Q13123	63359.1657
IKBKAP	O95163	24289.40946
IKBKG	Q9Y6K9	8885.686304
IKZF1	Q13422	121567.9123
ILF2	Q12905	1318750.264
ILF3	Q12906	700612.0198
ILK	Q13418	10977.45685
ILKAP	Q9H0C8	118926.7834
ILVBL	A1L0T0	23771.84046
IMMT	Q16891	321955.7141
IMP3	Q9NV31	41597.34897
IMP4	Q96G21	12511.40953
IMPA1	P29218	337499.1922
IMPAD1	Q9NX62	NA
IMPDH1	P20839	13710.65897
IMPDH2	P12268	1378937.334
INCENP	Q9NQS7	11353.47498
INF2	Q27J81	6053.07933
ING1	Q9UK53	5019.552876
ING5	Q8WYH8	37321.57203
INPP4A	Q96PE3	8620.257352
INTS1	Q8N201	1116.622347
INTS12	Q96CB8	2727.701467
INTS2	Q9H0H0	2251.696539
INTS3	Q68E01	13314.37259
INTS4	Q96HW7	2973.965007
INTS5	Q6P9B9	4592.965388
INTS6	Q9UL03	2127.389135
INTS7	Q9NVH2	55592.65878
INTS9	Q9NV88	5948.344143
INVS	Q9Y283	1738.587624
IPO11	Q9UI26	26562.26167
IPO4	Q8TEX9	136120.2079
IPO5	O00410	492023.1305
IPO7	O95373	119649.2397
IPO8	O15397	8667.726496
IPO9	Q96P70	46917.77266
IQGAP1	P46940	261322.3628
IQGAP2	Q13576	28996.9908
IRF2BP1	Q8IU81	9325.275161
IRF2BP2	Q7Z5L9	111748.9156
IRF2BPL	Q9H1B7	1212.344351
IRF3	Q14653	5633.006717
IRGQ	Q8WZA9	6993.880993
ISCU	Q9H1K1	9775.835478
ISG15	P05161	342375.582
ISOC1	Q96CN7	61587.65138
ISOC2	Q96AB3	57065.21415
IST1	P53990	45347.28018
ISY1	Q9ULR0	444916.7149
ITCH	Q96J02	2637.14413
ITGA4	P13612	20277.11413
ITGAL	P20701	6037.163659
ITGB1	P05556	24864.81745
ITGB2	P05107	54393.94178
ITK	Q08881	10167.80291
ITPA	Q9BY32	118973.0672
ITPK1	Q13572	3777.168829
ITPR2	Q14571	4791.753646
ITSN2	Q9NZM3	516.4901848
IVD	P26440	39937.34051
IVNS1ABP	Q9Y6Y0	34854.69154
IWS1	Q96ST2	21324.69169
JAGN1	Q8N5M9	18736.17902
JMJD6	Q6NYC1	5967.320246
KARS	Q15046	702789.2664
KAT7	O95251	41731.40604
KATNA1	O75449	9125.084343
KATNAL2	Q8IYT4	111880.1737
KATNB1	Q9BVA0	3912.728388
KCMF1	Q9P0J7	9904.65502
KCNAB2	Q13303	277879.3003
KCTD12	Q96CX2	4800.85132
KCTD5	Q9NXV2	21226.30142
KDELR1	P24390	9508.917412
KDM1A	O60341	93521.65483
KDM2A	Q9Y2K7	15247.03953
KDM3B	Q7LBC6	11217.01673
KEAP1	Q14145	2639.766771
KHDRBS1	Q07666	671391.7518
KHSRP	Q92945	671465.188
KIAA0020	Q15397	95119.24404
KIAA0391	O15091	2835.347526
KIAA1033	Q2M389	3111.248457
KIAA1279	Q96EK5	14985.83093
KIAA1429	Q69YN4	5201.240252
KIAA1524	Q8TCG1	5125.71911
KIF11	P52732	58619.57478
KIF15	Q9NS87	11983.91401
KIF20A	O95235	5573.62586
KIF20B	Q96Q89	328.3457294
KIF21B	O75037	44097.09576
KIF22	Q14807	13494.48701
KIF23	Q02241	2957.229018
KIF2A	O00139	63671.05289
KIF2C	Q99661	62570.82294
KIF3A	Q9Y496	4427.236023
KIF4A	O95239	22602.74283
KIF5B	P33176	219463.4453
KIFC1	Q9BW19	17094.77972
KLC1	Q07866	38858.12537
KLC2	Q9H0B6	2040.599996
KLC4	Q9NSK0	7362.928863
KLF16	Q9BXK1	12645.72736
KLHDC4	Q8TBB5	4391.807327
KMT2A	Q03164	539.1195027
KNSTRN	Q9Y448	8645.75262
KPNA1	P52294	62363.71778
KPNA2	P52292	357639.0378
KPNA3	O00505	173053.012
KPNA4	O00629	95855.58763
KPNA6	O60684	17717.6966
KPNB1	Q14974	719827.9148
KRI1	Q8N9T8	12793.48357
KRR1	Q13601	48758.96285
KRTCAP2	Q8N6L1	36929.16816
KTI12	Q96EK9	4811.345124
KTN1	Q86UP2	59814.8665299999
L2HGDH	Q9H9P8	9366.469163
LACTB	P83111	10742.9177
LAGE3	Q14657	40808.61407
LAMP1	P11279	49052.67998
LAMP2	P13473	37273.46667
LAMTOR1	Q6IAA8	82343.7027
LAMTOR2	Q9Y2Q5	15926.33012
LAMTOR3	Q9UHA4	124905.9599
LAMTOR5	O43504	60634.21918
LANCL1	O43813	133184.5513
LANCL2	Q9NS86	5007.045729
LAP3	P28838	415646.2658
LARP1	Q6PKG0	122124.4163
LARP4	Q71RC2	20831.0795
LARP4B	Q92615	6177.47282
LARP7	Q4G0J3	10220.19195
LARS	Q9P2J5	273471.7547
LARS2	Q15031	6098.024856
LAS1L	Q9Y4W2	27746.91529
LASP1	Q14847	357814.8343
LBR	Q14739	121640.7467
LCK	P06239	421938.3187
LCP1	P13796	8861936.222
LCP2	Q13094	47427.25656
LDB1	Q86U70	15371.01691
LDHA	P00338	10424520.79
LDHB	P07195	9427483.428
LDLR	P01130	4683.890503
LEF1	Q9UJU2	187347.6899
LEMD2	Q8NC56	11159.03759
LEMD3	Q9Y2U8	2366.105218
LENG8	Q96PV6	3693.471744
LEO1	Q8WVC0	19684.37128
LEPRE1	Q32P28	4490.103995
LETM1	O95202	135060.5766
LGALS3BP	Q08380	13813.30274
LGALS9	O00182	203431.5326
LGMN	Q99538	5074.054354
LIG1	P18858	128650.2917
LIG3	P49916	65051.95811
LIMA1	Q9UHB6	8845.980408
LIMD1	Q9UGP4	4242.16832799999
LIMD2	Q9BT23	27206.76914
LIME1	Q9H400	10886.57231
LIMS1	P48059	16559.08387
LMAN1	P49257	177444.5234
LMAN2	Q12907	154911.5535
LMNB1	P20700	1901202.379
LMNB2	Q03252	227436.8799
LNPEP	Q9UIQ6	25588.27701
LONP1	P36776	114060.2992
LPCAT1	Q8NF37	22602.75177
LPP	Q93052	11238.33649
LPXN	O60711	89337.68137
LRBA	P50851	2633.083695
LRPPRC	P42704	291311.323
LRRC20	Q8TCA0	7027.687793
LRRC40	Q9H9A6	8051.139056
LRRC47	Q8N1G4	213947.7862
LRRC57	Q8N9N7	14327.36323
LRRC59	Q96AG4	536750.6501
LRRFIP1	Q32MZ4	37832.4386
LRRFIP2	Q9Y608	2161.751493
LRSAM1	Q6UWE0	5196.48667
LRWD1	Q9UFC0	16582.22246
LSG1	Q9H089	9130.308066
LSM12	Q3MHD2	61460.55975
LSM14A	Q8ND56	28228.06499
LSM14B	Q9BX40	16151.95148
LSM2	Q9Y333	439863.4021
LSM3	P62310	308013.1195
LSM4	Q9Y4Z0	150991.0791
LSM5	Q9Y4Y9	226541.866
LSM6	P62312	264395.1822
LSM7	Q9UK45	279729.5089
LSM8	O95777	372622.8084
LSS	P48449	211943.1992
LTA4H	P09960	281472.3822
LTV1	Q96GA3	45166.11622
LUC7L	Q9NQ29	36230.05156
LUC7L2	Q9Y383	462965.6456
LUC7L3	O95232	109702.9977
LYAR	Q9NX58	131921.4746
LYPLA1	O75608	102968.958
LYPLA2	O95372	37416.06026
LYPLAL1	Q5VWZ2	72785.46097
LYRM7	Q5U5X0	80546.09058
LZTFL1	Q9NQ48	21530.25796
M6PR	P20645	39255.99679
MACF1	Q9UPN3	1718.510515
MACROD1	Q9BQ69	67040.10032
MAD1L1	Q9Y6D9	3343.645277
MAD2L1	Q13257	30608.01816
MAGED1	Q9Y5V3	7041.024077
MAGED2	Q9UNF1	17857.11122
MAGOHB	Q96A72	1043572.648
MAGT1	Q9H0U3	81599.97799
MAK16	Q9BXY0	56347.0047699999
MAN2B1	O00754	1589.942861
MANF	P55145	890368.7611
MAP1A	P78559	47833.50816
MAP1S	Q66K74	10296.03429
MAP2K1	Q02750	14857.82161
MAP2K2	P36507	184830.1637
MAP2K4	P45985	6551.311192
MAP4	P27816	104324.8004
MAP4K4	O95819	51467.08149
MAP7D1	Q3KQU3	7794.535535
MAPK1	P28482	248940.6181
MAPK14	Q16539	112941.7209
MAPK3	P27361	20570.68147
MAPK8	P45983	8944.415505
MAPKAP1	Q9BPZ7	2986.825464
MAPKAPK3	Q16644	19507.21208
MAPRE1	Q15691	1430810.179
MAPRE2	Q15555	250099.945
MARCH5	Q9NX47	19309.0321
MARCKSL1	P49006	21140.79297
MARK3	P27448	3209.759977
MARS	P56192	302574.3001
MASTL	Q96GX5	2150.415555
MAT2A	P31153	829326.4232
MAT2B	Q9NZL9	220326.3599
MATR3	P43243	1066897.647
MAVS	Q7Z434	29718.5079
MAX	P61244	8719.147221
MAZ	P56270	47609.84118
MBD1	Q9UIS9	3448.103653
MBD3	O95983	68253.37305
MBLAC2	Q68D91	12667.48789
MBNL1	Q9NR56	43766.26982
MBOAT7	Q96N66	7327.182374
MCAT	Q8IVS2	6953.760415
MCCC1	Q96RQ3	1162.987924
MCCC2	Q9HCC0	8274.843492
MCM2	P49736	770456.6841
MCM3	P25205	735293.1392
MCM4	P33991	875998.3126
MCM5	P33992	715942.9253
MCM6	Q14566	890611.3483
MCM7	P33993	1040268.355
MCMBP	Q9BTE3	36030.22908
MCTS1	Q9ULC4	292601.2074
MDC1	Q14676	17891.06295
MDH1	P40925	902056.6619
MDH2	P40926	3336355.506
MDN1	Q9NU22	10644.9875
ME2	P23368	361489.9723
MED1	Q15648	3456.032217
MED15	Q96RN5	3481.787416
MED16	Q9Y2X0	2634.873814
MED17	Q9NVC6	4034.599414
MED20	Q9H944	13996.40595
MED23	Q9ULK4	4716.159266
MED24	O75448	1434.508499
MED30	Q96HR3	11883.07569
MED4	Q9NPJ6	11630.95304
MEF2A	Q02078	10219.37684
MEMO1	Q9Y316	8399.621537
MEN1	O00255	9736.643102
MEPCE	Q7L2J0	15645.59299
MESDC2	Q14696	62994.47152
METAP1	P53582	96327.07738
METAP2	P50579	23393.66201
METTL13	Q8N6R0	4582.963797
METTL14	Q9HCE5	5871.151034
METTL16	Q86W50	8050.104922
METTL2B	Q6P1Q9	4304.334793
METTL3	Q86U44	4634.148984
MFAP1	P55081	16914.00504
MFF	Q9GZY8	21376.62088
MGEA5	O60502	1707.943975
MGME1	Q9BQP7	6462.591653
MGMT	P16455	140360.5746
MGST3	O14880	58310.94975
MICAL1	Q8TDZ2	7659.998547
MIF	P14174	4859077.82
MINA	Q8IUF8	20316.89468
MIS18A	Q9NYP9	50461.00695
MKI67	P46013	80647.06348
MLEC	Q14165	89450.02673
MLH1	P40692	21669.6908
MLKL	Q8NB16	2828.13501
MLLT11	Q13015	112104.187
MMAB	Q96EY8	10035.6610199999
MMGT1	Q8N4V1	88401.23926
MMS19	Q96T76	33295.26104
MMTAG2	Q9BU76	8572.377234
MNAT1	P51948	11535.72605
MND1	Q9BWT6	9744.952083
MOB1A	Q9H8S9	305598.0716
MOB3A	Q96BX8	7938.88352
MOGS	Q13724	14386.12382
MON2	Q7Z3U7	598.0130933
MORF4L1	Q9UBU8	86012.67479
MORF4L2	Q15014	31487.5517
MOV10	Q9HCE1	84541.36424
MPC1	Q9Y5U8	52207.72714
MPC2	O95563	72347.42861
MPDU1	O75352	169687.0212
MPG	P29372	23126.05969
MPHOSPH10	O00566	27190.56939
MPHOSPH8	Q99549	7492.536707
MPI	P34949	5656.504082
MPLKIP	Q8TAP9	32260.3877199999
MPP1	Q00013	22560.52209
MPP6	Q9NZW5	9042.816621
MPST	P25325	137435.7595
MRE11A	P49959	8116.305144
MRGBP	Q9NV56	16657.3223
MRI1	Q9BV20	15722.70739
MRPL1	Q9BYD6	30011.93365
MRPL10	Q7Z7H8	10536.1117599999
MRPL11	Q9Y3B7	27878.35218
MRPL12	P52815	24915.51297
MRPL14	Q6P1L8	18567.29339
MRPL15	Q9P015	14481.64481
MRPL16	Q9NX20	5930.229138
MRPL19	P49406	8672.096644
MRPL2	Q5T653	8668.841767
MRPL22	Q9NWU5	15659.71487
MRPL23	Q16540	14608.71265
MRPL28	Q13084	12704.59316
MRPL32	Q9BYC8	18843.45571
MRPL37	Q9BZE1	40510.53314
MRPL38	Q96DV4	19696.9233
MRPL4	Q9BYD3	18634.84373
MRPL40	Q9NQ50	17506.03848
MRPL41	Q8IXM3	36003.72581
MRPL43	Q8N983	8108.654478
MRPL44	Q9H9J2	53954.47615
MRPL45	Q9BRJ2	11500.28129
MRPL46	Q9H2W6	37667.05004
MRPL49	Q13405	16991.8106
MRPL54	Q6P161	11117.67724
MRPL9	Q9BYD2	15683.47795
MRPS10	P82664	16742.99135
MRPS11	P82912	41184.19933
MRPS14	O60783	33029.31806
MRPS17	Q9Y2R5	78028.94596
MRPS18A	Q9NVS2	10937.41176
MRPS18B	Q9Y676	42082.25668
MRPS2	Q9Y399	18309.4564
MRPS21	P82921	18636.80534
MRPS22	P82650	76847.9181
MRPS23	Q9Y3D9	51521.79039
MRPS25	P82663	23470.79001
MRPS27	Q92552	41312.13222
MRPS28	Q9Y2Q9	6706.020864
MRPS30	Q9NP92	8538.415321
MRPS31	Q92665	32142.25392
MRPS34	P82930	78790.57693
MRPS35	P82673	58541.48787
MRPS5	P82675	26590.36729
MRPS6	P82932	20597.16926
MRPS7	Q9Y2R9	60058.87833
MRPS9	P82933	37524.26677
MRRF	Q96E11	3572.275081
MRTO4	Q9UKD2	144488.8888
MS4A6E	Q96DS6	348185.6944
MSI2	Q96DH6	62976.64314
MSL1	Q68DK7	2065.587522
MSL2	Q9HCI7	NA
MSMO1	Q15800	77805.57716
MSN	P26038	3757431.615
MSTO1	Q9BUK6	5745.603744
MTA1	Q13330	57737.5866
MTA2	O94776	147955.2598
MTCH1	Q9NZJ7	4155.56205
MTCH2	Q9Y6C9	242605.1103
MT-CO2	P00403	122215.0529
MT-CO3	P00414	9685.48387
MTDH	Q86UE4	89966.54756
MTHFD1	P11586	886628.3105
MTHFD1L	Q6UB35	63737.49623
MTHFD2	P13995	173041.1198
MT-ND5	P03915	9068.441317
MTOR	P42345	2385.405182
MTPAP	Q9NVV4	28415.19713
MTPN	P58546	492540.1044
MTTP	P55157	34646.26696
MTX1	Q13505	41588.58293
MTX2	O75431	51438.20549
MUT	P22033	10884.99967
MVD	P53602	91388.99813
MVK	Q03426	29407.0343
MYBBP1A	Q9BQG0	167968.1606
MYDGF	Q969H8	203885.9287
MYEF2	Q9P2K5	20293.38955
MYH10	P35580	174550.7604
MYH14	Q7Z406	13158.00223
MYH15	Q9Y2K3	8387.795513
MYH9	P35579	1772070.462
MYL12A	P19105	741478.581
MYL6	P60660	1675059.654
MYO18A	Q92614	57091.84503
MYO1B	O43795	31343.59236
MYO1G	B0I1T2	229852.5269
MYO5A	Q9Y4I1	1338.652491
MYOM1	P52179	8985.301658
MZB1	Q8WU39	569893.1635
N4BP1	O75113	364.3733538
NA	P0DPI2	107545.0754
NA	P0DP25	811839.4878
NA	Q6ZSR9	2707.361808
NA	Q8N9L7	16314.05527
NAA10	P41227	172148.6997
NAA15	Q9BXJ9	162061.2492
NAA25	Q14CX7	10333.70286
NAA40	Q86UY6	22249.69846
NAA50	Q9GZZ1	248857.1762
NACA	Q13765	1268638.021
NACC1	Q96RE7	5699.676072
NADK2	Q4G0N4	5864.176287
NAE1	Q13564	78503.81299
NAF1	Q96HR8	7201.015008
NAGK	Q9UJ70	34843.4752
NAMPT	P43490	139573.5353
NANP	Q8TBE9	10895.8159
NANS	Q9NR45	152924.1503
NAP1L1	P55209	1579625.149
NAP1L4	Q99733	532539.078
NAPA	P54920	342999.7751
NAPG	Q99747	45036.59411
NARS	O43776	219694.334
NARS2	Q96I59	13823.55078
NASP	P49321	464906.7517
NAT10	Q9H0A0	245870.1908
NBAS	A2RRP1	2400.02226
NBEAL2	Q6ZNJ1	1745.856457
NBN	O60934	2583.21314
NCAPD2	Q15021	88706.81192
NCAPD3	P42695	14061.93061
NCAPG	Q9BPX3	100383.9764
NCAPG2	Q86XI2	9904.22315
NCAPH	Q15003	126236.9932
NCAPH2	Q6IBW4	5237.484502
NCBP1	Q09161	128713.899
NCBP2	P52298	28640.81939
NCDN	Q9UBB6	2573.596303
NCK1	P16333	7641.473193
NCKAP1L	P55160	40057.35446
NCL	P19338	4244509.978
NCLN	Q969V3	62505.60249
NCOA5	Q9HCD5	27906.99799
NCOR1	O75376	2521.272236
NCSTN	Q92542	5292.918134
NDC1	Q9BTX1	3397.493999
NDE1	Q9NXR1	5941.458617
NDNL2	Q96MG7	4740.953424
NDRG1	Q92597	3202.965137
NDRG2	Q9UN36	4616.399664
NDRG3	Q9UGV2	23255.67944
NDUFA10	O95299	51849.51683
NDUFA11	Q86Y39	38883.41606
NDUFA12	Q9UI09	26504.36403
NDUFA13	Q9P0J0	35674.1737
NDUFA4	O00483	242424.9267
NDUFA5	Q16718	118645.0193
NDUFA7	O95182	31446.89285
NDUFA8	P51970	137304.0928
NDUFA9	Q16795	70578.06699
NDUFAB1	O14561	29718.75025
NDUFAF2	Q8N183	158340.9273
NDUFAF4	Q9P032	18309.1835
NDUFB10	O96000	98732.45108
NDUFB11	Q9NX14	54572.6340199999
NDUFB4	O95168	43843.82054
NDUFB7	P17568	23798.08354
NDUFB9	Q9Y6M9	67031.39043
NDUFS1	P28331	87988.59899
NDUFS2	O75306	26223.26212
NDUFS3	O75489	115934.8251
NDUFS5	O43920	34766.39059
NDUFS6	O75380	65305.22657
NDUFS7	O75251	29887.78641
NDUFS8	O00217	59794.94477
NDUFV1	P49821	42119.74588
NDUFV2	P19404	55319.87956
NECAP2	Q9NVZ3	17637.6854
NEDD1	Q8NHV4	5761.158627
NEDD4	P46934	2641.235743
NEDD8	Q15843	203575.423
NEK7	Q8TDX7	69810.87848
NEK9	Q8TD19	33430.4613
NELFA	Q9H3P2	53080.46722
NELFB	Q8WX92	31596.66903
NELFCD	Q8IXH7	30661.61966
NELFE	P18615	30607.49145
NENF	Q9UMX5	14292.18584
NFATC2	Q13469	1869.794334
NFKB1	P19838	28184.87534
NFRKB	Q6P4R8	605.761055
NFU1	Q9UMS0	8835.292468
NFX1	Q12986	223.0909283
NFXL1	Q6ZNB6	5977.779786
NFYA	P23511	6971.12009
NFYC	Q13952	5006.272044
NGDN	Q8NEJ9	27519.21607
NGLY1	Q96IV0	4262.132695
NHLRC2	Q8NBF2	4415.39877
NHP2	Q9NX24	174537.2546
NHP2L1	P55769	913316.6432
NIF3L1	Q9GZT8	37763.59442
NIFK	Q9BYG3	110666.5365
NIP7	Q9Y221	268710.6896
NIPBL	Q6KC79	8370.879064
NIPSNAP1	Q9BPW8	323507.0379
NIPSNAP3A	Q9UFN0	71098.44168
NIT1	Q86X76	39157.06056
NIT2	Q9NQR4	380720.1317
NKRF	O15226	5966.230315
NLE1	Q9NVX2	51525.99701
NLN	Q9BYT8	7459.305334
NME1	P15531	859874.9036
NME2	P22392	6093508.157
NME4	O00746	22540.68172
NME7	Q9Y5B8	5834.344141
NMRAL1	Q9HBL8	10198.46
NMT1	P30419	70148.53988
[truncated: 1,723 more rows]
