# Supplementary material for: ARHGAP45 controls naïve T‐ and B‐cell entry into lymph nodes and T‐cell progenitor thymus seeding
Source: EMBO Rep. 2021 Mar 15;22(4):e52196. doi: 10.15252/embr.202052196 (PMC8024898; doi:10.15252/embr.202052196)
Supplement: Supplementary file 4 — Movie EV1 [file EMBR-22-e52196-s002.zip]

Archive with 4 entries (3 files):
- MovieEV1/
- MovieEV1/.DS_Store
- MovieEV1/MovieEV1.avi
- MovieEV1/MovieEV1_legend.docx
