# Supplementary material for: ARHGAP45 controls naïve T‐ and B‐cell entry into lymph nodes and T‐cell progenitor thymus seeding
Source: EMBO Rep. 2021 Mar 15;22(4):e52196. doi: 10.15252/embr.202052196 (PMC8024898; doi:10.15252/embr.202052196)
Supplement: Supplementary file 7 — Movie EV4 [file EMBR-22-e52196-s005.zip]

Archive with 3 entries (2 files):
- MovieEV4/
- MovieEV4/MovieEV4.avi
- MovieEV4/MovieEV4_Legend.docx
